# Supplementary material for: Effects of Sound Frequency on Audiovisual Integration: An Event-Related Potential Study
Source: PLoS One. 2015 Sep 18;10(9):e0138296. doi: 10.1371/journal.pone.0138296 (PMC4575110; doi:10.1371/journal.pone.0138296)
Supplement: S1 File — (XLS) [file pone.0138296.s002.xls]

## Sheet: Sub1
	Hearing test				Number ：	1
Hearing level (dB)

## Sheet: Sub2
	Hearing test				Number ：	2
Hearing level (dB)

## Sheet: Sub3
	Hearing test				Number ：	3
Hearing level (dB)

## Sheet: Sub4
	Hearing test				Number ：	4
Hearing level (dB)

## Sheet: Sub5
	Hearing test				Number ：	5
Hearing level (dB)

## Sheet: Sub6
	Hearing test				Number ：	6
Hearing level (dB)

## Sheet: Sub7
	Hearing test				Number ：	7
Hearing level (dB)

## Sheet: Sub8
	Hearing test				Number ：	8
Hearing level (dB)

## Sheet: Sub9
	Hearing test				Number ：	9
Hearing level (dB)

## Sheet: Sub10
	Hearing test				Number ：	10
Hearing level (dB)

[truncated: 4 more sheets: Sub11, Sub12, Sub13, Sub14]
