# Supplementary material for: Effects of Sound Frequency on Audiovisual Integration: An Event-Related Potential Study
Source: PLoS One. 2015 Sep 18;10(9):e0138296. doi: 10.1371/journal.pone.0138296 (PMC4575110; doi:10.1371/journal.pone.0138296)
Supplement: S2 File — (ZIP) [file pone.0138296.s003.zip]

Archive with 22 entries (21 files):
- S2 File/
- S2 File/LiYujie001.eeg
- S2 File/LiYujie001.vhdr
- S2 File/LiYujie001.vmrk
- S2 File/LiuShihui001.eeg
- S2 File/LiuShihui001.vhdr
- S2 File/LiuShihui001.vmrk
- S2 File/MunemitsuGo001.eeg
- S2 File/MunemitsuGo001.vhdr
- S2 File/MunemitsuGo001.vmrk
- S2 File/NakahashiKouhei001.eeg
- S2 File/NakahashiKouhei001.vhdr
- S2 File/NakahashiKouhei001.vmrk
- S2 File/TakahasiJunpei001.eeg
- S2 File/TakahasiJunpei001.vhdr
- S2 File/TakahasiJunpei001.vmrk
- S2 File/WuZhiwei001.eeg
- S2 File/WuZhiwei001.vhdr
- S2 File/WuZhiwei001.vmrk
- S2 File/YoshitakeMasanori001.eeg
- S2 File/YoshitakeMasanori001.vhdr
- S2 File/YoshitakeMasanori001.vmrk
