# Supplementary material for: Effects of Sound Frequency on Audiovisual Integration: An Event-Related Potential Study
Source: PLoS One. 2015 Sep 18;10(9):e0138296. doi: 10.1371/journal.pone.0138296 (PMC4575110; doi:10.1371/journal.pone.0138296)
Supplement: S2 File — (ZIP) [file pone.0138296.s003.zip › S2 File/LiYujie001.vmrk]

Brain Vision Data Exchange Marker File, Version 1.0

[Common Infos]
Codepage=UTF-8
DataFile=20121228LiYujie001.eeg

[Marker Infos]
; Each entry: Mk<Marker number>=<Type>,<Description>,<Position in data points>,
; <Size in data points>, <Channel number (0 = marker is related to all channels)>
; Fields are delimited by commas, some fields might be omitted (empty).
; Commas in type or description text are coded as "\1".
Mk1=New Segment,,1,1,0,20121228164037303100
Mk2=Stimulus,S  5,2852,1,0
Mk3=Stimulus,S  3,3393,1,0
Mk4=Stimulus,S  9,3853,1,0
Mk5=Stimulus,S 14,4415,1,0
Mk6=Stimulus,S  1,4666,1,0
Mk7=Stimulus,S  9,5003,1,0
Mk8=Stimulus,S  7,5481,1,0
Mk9=Stimulus,S  6,6025,1,0
Mk10=Stimulus,S  6,6451,1,0
Mk11=Stimulus,S  7,6936,1,0
Mk12=Stimulus,S  3,7386,1,0
Mk13=Stimulus,S 10,7914,1,0
Mk14=Stimulus,S  7,8430,1,0
Mk15=Stimulus,S 10,8891,1,0
Mk16=Stimulus,S  2,9355,1,0
Mk17=Stimulus,S  5,9812,1,0
Mk18=Stimulus,S  8,10398,1,0
Mk19=Stimulus,S  8,10868,1,0
Mk20=Stimulus,S  3,11330,1,0
Mk21=Stimulus,S  7,11810,1,0
Mk22=Stimulus,S  6,12415,1,0
Mk23=Stimulus,S  5,12927,1,0
Mk24=Stimulus,S 10,13516,1,0
Mk25=Stimulus,S  8,14034,1,0
Mk26=Stimulus,S 14,14647,1,0
Mk27=Stimulus,S  1,14952,1,0
Mk28=Stimulus,S  2,15224,1,0
Mk29=Stimulus,S  8,15824,1,0
Mk30=Stimulus,S  6,16426,1,0
Mk31=Stimulus,S  7,16880,1,0
Mk32=Stimulus,S  3,17418,1,0
Mk33=Stimulus,S  7,18016,1,0
Mk34=Stimulus,S  5,18518,1,0
Mk35=Stimulus,S 10,19095,1,0
Mk36=Stimulus,S  2,19570,1,0
Mk37=Stimulus,S  2,20136,1,0
Mk38=Stimulus,S  8,20651,1,0
Mk39=Stimulus,S  6,21104,1,0
Mk40=Stimulus,S  8,21602,1,0
Mk41=Stimulus,S  2,22070,1,0
Mk42=Stimulus,S  7,22639,1,0
Mk43=Stimulus,S  9,23118,1,0
Mk44=Stimulus,S  6,23678,1,0
Mk45=Stimulus,S  5,24149,1,0
Mk46=Stimulus,S  3,24576,1,0
Mk47=Stimulus,S  2,25104,1,0
Mk48=Stimulus,S  3,25693,1,0
Mk49=Stimulus,S 15,26205,1,0
Mk50=Stimulus,S  1,26581,1,0
Mk51=Stimulus,S  5,26815,1,0
Mk52=Stimulus,S  6,27245,1,0
Mk53=Stimulus,S 10,27668,1,0
Mk54=Stimulus,S 14,28131,1,0
Mk55=Stimulus,S  1,28405,1,0
Mk56=Stimulus,S 10,28572,1,0
Mk57=Stimulus,S  9,29015,1,0
Mk58=Stimulus,S  3,29554,1,0
Mk59=Stimulus,S 14,30047,1,0
Mk60=Stimulus,S  1,30304,1,0
Mk61=Stimulus,S 10,30502,1,0
Mk62=Stimulus,S  7,31021,1,0
Mk63=Stimulus,S 10,31617,1,0
Mk64=Stimulus,S  8,32200,1,0
Mk65=Stimulus,S  3,32759,1,0
Mk66=Stimulus,S 10,33268,1,0
Mk67=Stimulus,S  8,33800,1,0
Mk68=Stimulus,S  9,34327,1,0
Mk69=Stimulus,S  4,34913,1,0
Mk70=Stimulus,S  7,35484,1,0
Mk71=Stimulus,S  6,35954,1,0
Mk72=Stimulus,S  5,36570,1,0
Mk73=Stimulus,S  3,37042,1,0
Mk74=Stimulus,S  5,37486,1,0
Mk75=Stimulus,S  6,37985,1,0
Mk76=Stimulus,S 15,38486,1,0
Mk77=Stimulus,S  1,38759,1,0
Mk78=Stimulus,S  4,39101,1,0
Mk79=Stimulus,S  3,39580,1,0
Mk80=Stimulus,S  3,40072,1,0
Mk81=Stimulus,S  7,40660,1,0
Mk82=Stimulus,S  4,41081,1,0
Mk83=Stimulus,S  3,41542,1,0
Mk84=Stimulus,S  3,42070,1,0
Mk85=Stimulus,S  6,42533,1,0
Mk86=Stimulus,S 12,43047,1,0
Mk87=Stimulus,S  1,43534,1,0
Mk88=Stimulus,S  2,43639,1,0
Mk89=Stimulus,S  5,44066,1,0
Mk90=Stimulus,S  8,44539,1,0
Mk91=Stimulus,S  6,45022,1,0
Mk92=Stimulus,S  5,45558,1,0
Mk93=Stimulus,S  9,46164,1,0
Mk94=Stimulus,S  6,46775,1,0
Mk95=Stimulus,S  9,47244,1,0
Mk96=Stimulus,S  5,47691,1,0
Mk97=Stimulus,S  6,48206,1,0
Mk98=Stimulus,S 10,48770,1,0
Mk99=Stimulus,S  6,49247,1,0
Mk100=Stimulus,S 14,49732,1,0
Mk101=Stimulus,S  1,50148,1,0
Mk102=Stimulus,S  7,50289,1,0
Mk103=Stimulus,S 10,50831,1,0
Mk104=Stimulus,S  2,51310,1,0
Mk105=Stimulus,S  7,51752,1,0
Mk106=Stimulus,S 12,52305,1,0
Mk107=Stimulus,S  1,52571,1,0
Mk108=Stimulus,S  2,52861,1,0
Mk109=Stimulus,S 13,53380,1,0
Mk110=Stimulus,S  1,53639,1,0
Mk111=Stimulus,S  8,53832,1,0
Mk112=Stimulus,S  4,54296,1,0
Mk113=Stimulus,S  7,54751,1,0
Mk114=Stimulus,S 10,55178,1,0
Mk115=Stimulus,S  8,55673,1,0
Mk116=Stimulus,S  7,56208,1,0
Mk117=Stimulus,S  9,56657,1,0
Mk118=Stimulus,S  5,57130,1,0
Mk119=Stimulus,S  5,57740,1,0
Mk120=Stimulus,S  4,58293,1,0
Mk121=Stimulus,S 15,58902,1,0
Mk122=Stimulus,S  1,59198,1,0
Mk123=Stimulus,S  5,59331,1,0
Mk124=Stimulus,S  2,59808,1,0
Mk125=Stimulus,S  7,60361,1,0
Mk126=Stimulus,S  3,60839,1,0
Mk127=Stimulus,S 11,61412,1,0
Mk128=Stimulus,S  1,61725,1,0
Mk129=Stimulus,S  9,61930,1,0
Mk130=Stimulus,S  9,62355,1,0
Mk131=Stimulus,S  2,62924,1,0
Mk132=Stimulus,S  4,63349,1,0
Mk133=Stimulus,S  4,63941,1,0
Mk134=Stimulus,S  9,64409,1,0
Mk135=Stimulus,S  5,64925,1,0
Mk136=Stimulus,S  3,65402,1,0
Mk137=Stimulus,S  3,65903,1,0
Mk138=Stimulus,S  5,66436,1,0
Mk139=Stimulus,S  3,66924,1,0
Mk140=Stimulus,S 10,67522,1,0
Mk141=Stimulus,S 11,68120,1,0
Mk142=Stimulus,S  1,68360,1,0
Mk143=Stimulus,S  9,68621,1,0
Mk144=Stimulus,S 15,69049,1,0
Mk145=Stimulus,S  1,69368,1,0
Mk146=Stimulus,S  7,69606,1,0
Mk147=Stimulus,S 10,70097,1,0
Mk148=Stimulus,S  2,70647,1,0
Mk149=Stimulus,S  5,71219,1,0
Mk150=Stimulus,S  6,71783,1,0
Mk151=Stimulus,S  9,72227,1,0
Mk152=Stimulus,S 12,72655,1,0
Mk153=Stimulus,S  1,72919,1,0
Mk154=Stimulus,S  5,73131,1,0
Mk155=Stimulus,S  5,73569,1,0
Mk156=Stimulus,S 12,74025,1,0
Mk157=Stimulus,S  1,74307,1,0
Mk158=Stimulus,S  3,74578,1,0
Mk159=Stimulus,S  2,75178,1,0
Mk160=Stimulus,S  2,75714,1,0
Mk161=Stimulus,S 10,76301,1,0
Mk162=Stimulus,S  6,76845,1,0
Mk163=Stimulus,S  4,77312,1,0
Mk164=Stimulus,S 11,77878,1,0
Mk165=Stimulus,S  1,78174,1,0
Mk166=Stimulus,S  4,78321,1,0
Mk167=Stimulus,S  2,78915,1,0
Mk168=Stimulus,S  6,79368,1,0
Mk169=Stimulus,S  7,79931,1,0
Mk170=Stimulus,S  7,80381,1,0
Mk171=Stimulus,S  8,80943,1,0
Mk172=Stimulus,S 10,81533,1,0
Mk173=Stimulus,S 10,82101,1,0
Mk174=Stimulus,S  4,82545,1,0
Mk175=Stimulus,S  5,83027,1,0
Mk176=Stimulus,S  8,83631,1,0
Mk177=Stimulus,S  8,84201,1,0
Mk178=Stimulus,S 14,84807,1,0
Mk179=Stimulus,S  1,85032,1,0
Mk180=Stimulus,S  8,85424,1,0
Mk181=Stimulus,S 13,85861,1,0
Mk182=Stimulus,S  1,86132,1,0
Mk183=Stimulus,S  4,86400,1,0
Mk184=Stimulus,S  9,86820,1,0
Mk185=Stimulus,S 11,87338,1,0
Mk186=Stimulus,S  1,87600,1,0
Mk187=Stimulus,S  8,87871,1,0
Mk188=Stimulus,S  2,88488,1,0
Mk189=Stimulus,S  4,89081,1,0
Mk190=Stimulus,S  3,89629,1,0
Mk191=Stimulus,S  3,90244,1,0
Mk192=Stimulus,S 10,90765,1,0
Mk193=Stimulus,S  4,91243,1,0
Mk194=Stimulus,S  2,91742,1,0
Mk195=Stimulus,S  7,92296,1,0
Mk196=Stimulus,S 11,92820,1,0
Mk197=Stimulus,S  1,93066,1,0
Mk198=Stimulus,S  5,93324,1,0
Mk199=Stimulus,S 15,93878,1,0
Mk200=Stimulus,S  1,94138,1,0
Mk201=Stimulus,S  2,94461,1,0
Mk202=Stimulus,S  5,94949,1,0
Mk203=Stimulus,S  8,95542,1,0
Mk204=Stimulus,S  4,95969,1,0
Mk205=Stimulus,S  9,96482,1,0
Mk206=Stimulus,S 10,97038,1,0
Mk207=Stimulus,S 15,97632,1,0
Mk208=Stimulus,S  1,97933,1,0
Mk209=Stimulus,S  2,98101,1,0
Mk210=Stimulus,S 10,98596,1,0
Mk211=Stimulus,S  4,99043,1,0
Mk212=Stimulus,S 10,99463,1,0
Mk213=Stimulus,S 13,100022,1,0
Mk214=Stimulus,S  1,100305,1,0
Mk215=Stimulus,S  4,100629,1,0
Mk216=Stimulus,S 13,101240,1,0
Mk217=Stimulus,S  1,101525,1,0
Mk218=Stimulus,S 11,101809,1,0
Mk219=Stimulus,S  1,102104,1,0
Mk220=Stimulus,S 10,102286,1,0
Mk221=Stimulus,S  5,102797,1,0
Mk222=Stimulus,S 10,103364,1,0
Mk223=Stimulus,S  7,103876,1,0
Mk224=Stimulus,S  4,104411,1,0
Mk225=Stimulus,S 13,104957,1,0
Mk226=Stimulus,S  1,105272,1,0
Mk227=Stimulus,S 12,105383,1,0
Mk228=Stimulus,S  1,105696,1,0
Mk229=Stimulus,S  8,105865,1,0
Mk230=Stimulus,S  9,106327,1,0
Mk231=Stimulus,S  2,106876,1,0
Mk232=Stimulus,S 13,107359,1,0
Mk233=Stimulus,S  1,107611,1,0
Mk234=Stimulus,S  6,107830,1,0
Mk235=Stimulus,S  6,108426,1,0
Mk236=Stimulus,S  9,109044,1,0
Mk237=Stimulus,S  4,109633,1,0
Mk238=Stimulus,S  4,110253,1,0
Mk239=Stimulus,S  6,110846,1,0
Mk240=Stimulus,S 10,111316,1,0
Mk241=Stimulus,S  4,111812,1,0
Mk242=Stimulus,S  9,112379,1,0
Mk243=Stimulus,S  2,112806,1,0
Mk244=Stimulus,S  9,113239,1,0
Mk245=Stimulus,S  2,113777,1,0
Mk246=Stimulus,S  9,114205,1,0
Mk247=Stimulus,S 12,114820,1,0
Mk248=Stimulus,S  1,115082,1,0
Mk249=Stimulus,S  7,115298,1,0
Mk250=Stimulus,S  3,115859,1,0
Mk251=Stimulus,S  2,116342,1,0
Mk252=Stimulus,S 11,116856,1,0
Mk253=Stimulus,S  5,117459,1,0
Mk254=Stimulus,S  4,117992,1,0
Mk255=Stimulus,S  3,118456,1,0
Mk256=Stimulus,S  8,119052,1,0
Mk257=Stimulus,S  7,119585,1,0
Mk258=Stimulus,S  7,120172,1,0
Mk259=Stimulus,S  8,120743,1,0
Mk260=Stimulus,S  7,121310,1,0
Mk261=Stimulus,S  8,121732,1,0
Mk262=Stimulus,S  9,122242,1,0
Mk263=Stimulus,S  7,122680,1,0
Mk264=Stimulus,S  3,123243,1,0
Mk265=Stimulus,S  8,123838,1,0
Mk266=Stimulus,S  3,124286,1,0
Mk267=Stimulus,S 10,124716,1,0
Mk268=Stimulus,S  5,125166,1,0
Mk269=Stimulus,S  6,125588,1,0
Mk270=Stimulus,S  6,126167,1,0
Mk271=Stimulus,S  4,126717,1,0
Mk272=Stimulus,S  5,127198,1,0
Mk273=Stimulus,S  2,127655,1,0
Mk274=Stimulus,S  8,128170,1,0
Mk275=Stimulus,S  9,128744,1,0
Mk276=Stimulus,S  3,129321,1,0
Mk277=Stimulus,S  6,129928,1,0
Mk278=Stimulus,S  4,130467,1,0
Mk279=Stimulus,S  7,131010,1,0
Mk280=Stimulus,S  4,131457,1,0
Mk281=Stimulus,S  2,132061,1,0
Mk282=Stimulus,S  6,132526,1,0
Mk283=Stimulus,S  4,133013,1,0
Mk284=Stimulus,S  2,133581,1,0
Mk285=Stimulus,S  9,134055,1,0
Mk286=Stimulus,S  9,134579,1,0
Mk287=Stimulus,S 13,135097,1,0
Mk288=Stimulus,S  1,135385,1,0
Mk289=Stimulus,S 10,135528,1,0
Mk290=Stimulus,S  9,136136,1,0
Mk291=Stimulus,S 14,136580,1,0
Mk292=Stimulus,S  1,136809,1,0
Mk293=Stimulus,S  2,137041,1,0
Mk294=Stimulus,S  8,137627,1,0
Mk295=Stimulus,S  4,138205,1,0
Mk296=Stimulus,S  6,138632,1,0
Mk297=Stimulus,S  3,139207,1,0
Mk298=Stimulus,S  4,139782,1,0
Mk299=Stimulus,S  8,140321,1,0
Mk300=Stimulus,S  3,140850,1,0
Mk301=Stimulus,S  7,141332,1,0
Mk302=Stimulus,S 10,141831,1,0
Mk303=Stimulus,S  4,142351,1,0
Mk304=Stimulus,S  9,142801,1,0
Mk305=Stimulus,S  8,143364,1,0
Mk306=Stimulus,S  5,143949,1,0
Mk307=Stimulus,S  5,144518,1,0
Mk308=Stimulus,S 10,145010,1,0
Mk309=Stimulus,S 12,145591,1,0
Mk310=Stimulus,S  1,145839,1,0
Mk311=Stimulus,S  6,146155,1,0
Mk312=Stimulus,S  8,146588,1,0
Mk313=Stimulus,S  9,147093,1,0
Mk314=Stimulus,S  3,147638,1,0
Mk315=Stimulus,S  8,148232,1,0
Mk316=Stimulus,S  7,148758,1,0
Mk317=Stimulus,S  6,149203,1,0
Mk318=Stimulus,S  2,149712,1,0
Mk319=Stimulus,S  6,150266,1,0
Mk320=Stimulus,S 15,150869,1,0
Mk321=Stimulus,S  1,151253,1,0
Mk322=Stimulus,S  9,151308,1,0
