# Supplementary material for: Effects of Sound Frequency on Audiovisual Integration: An Event-Related Potential Study
Source: PLoS One. 2015 Sep 18;10(9):e0138296. doi: 10.1371/journal.pone.0138296 (PMC4575110; doi:10.1371/journal.pone.0138296)
Supplement: S2 File — (ZIP) [file pone.0138296.s003.zip › S2 File/LiuShihui001.vmrk]

Brain Vision Data Exchange Marker File, Version 1.0

[Common Infos]
Codepage=UTF-8
DataFile=20130105LiuShihui001.eeg

[Marker Infos]
; Each entry: Mk<Marker number>=<Type>,<Description>,<Position in data points>,
; <Size in data points>, <Channel number (0 = marker is related to all channels)>
; Fields are delimited by commas, some fields might be omitted (empty).
; Commas in type or description text are coded as "\1".
Mk1=New Segment,,1,1,0,20130105145327046257
Mk2=Stimulus,S  5,2416,1,0
Mk3=Stimulus,S  3,2972,1,0
Mk4=Stimulus,S  9,3545,1,0
Mk5=Stimulus,S 14,4000,1,0
Mk6=Stimulus,S  1,4204,1,0
Mk7=Stimulus,S  9,4425,1,0
Mk8=Stimulus,S  7,4997,1,0
Mk9=Stimulus,S  6,5527,1,0
Mk10=Stimulus,S  6,6004,1,0
Mk11=Stimulus,S  7,6618,1,0
Mk12=Stimulus,S  3,7234,1,0
Mk13=Stimulus,S 10,7674,1,0
Mk14=Stimulus,S  7,8212,1,0
Mk15=Stimulus,S 10,8753,1,0
Mk16=Stimulus,S  2,9226,1,0
Mk17=Stimulus,S  5,9670,1,0
Mk18=Stimulus,S  8,10196,1,0
Mk19=Stimulus,S  8,10784,1,0
Mk20=Stimulus,S  3,11381,1,0
Mk21=Stimulus,S  1,11723,1,0
Mk22=Stimulus,S  7,11875,1,0
Mk23=Stimulus,S  6,12338,1,0
Mk24=Stimulus,S  5,12887,1,0
Mk25=Stimulus,S 10,13320,1,0
Mk26=Stimulus,S  8,13868,1,0
Mk27=Stimulus,S 14,14482,1,0
Mk28=Stimulus,S  1,14670,1,0
Mk29=Stimulus,S  2,14976,1,0
Mk30=Stimulus,S  8,15461,1,0
Mk31=Stimulus,S  6,15950,1,0
Mk32=Stimulus,S  7,16523,1,0
Mk33=Stimulus,S  3,17060,1,0
Mk34=Stimulus,S  7,17496,1,0
Mk35=Stimulus,S  5,17984,1,0
Mk36=Stimulus,S 10,18570,1,0
Mk37=Stimulus,S  2,19156,1,0
Mk38=Stimulus,S  2,19749,1,0
Mk39=Stimulus,S  8,20205,1,0
Mk40=Stimulus,S  6,20711,1,0
Mk41=Stimulus,S  8,21233,1,0
Mk42=Stimulus,S  2,21681,1,0
Mk43=Stimulus,S  7,22299,1,0
Mk44=Stimulus,S  9,22908,1,0
Mk45=Stimulus,S  6,23475,1,0
Mk46=Stimulus,S  5,24052,1,0
Mk47=Stimulus,S  3,24498,1,0
Mk48=Stimulus,S  2,24995,1,0
Mk49=Stimulus,S  3,25520,1,0
Mk50=Stimulus,S 15,26066,1,0
Mk51=Stimulus,S  1,26271,1,0
Mk52=Stimulus,S  5,26495,1,0
Mk53=Stimulus,S  6,27090,1,0
Mk54=Stimulus,S 10,27652,1,0
Mk55=Stimulus,S 14,28079,1,0
Mk56=Stimulus,S  1,28243,1,0
Mk57=Stimulus,S 10,28633,1,0
Mk58=Stimulus,S  9,29137,1,0
Mk59=Stimulus,S  3,29566,1,0
Mk60=Stimulus,S 14,30112,1,0
Mk61=Stimulus,S  1,30302,1,0
Mk62=Stimulus,S 10,30696,1,0
Mk63=Stimulus,S  7,31131,1,0
Mk64=Stimulus,S 10,31666,1,0
Mk65=Stimulus,S  8,32187,1,0
Mk66=Stimulus,S  3,32685,1,0
Mk67=Stimulus,S 10,33208,1,0
Mk68=Stimulus,S  8,33731,1,0
Mk69=Stimulus,S  9,34300,1,0
Mk70=Stimulus,S  4,34859,1,0
Mk71=Stimulus,S  7,35430,1,0
Mk72=Stimulus,S  6,36041,1,0
Mk73=Stimulus,S  1,36433,1,0
Mk74=Stimulus,S  5,36486,1,0
Mk75=Stimulus,S  3,37027,1,0
Mk76=Stimulus,S  5,37457,1,0
Mk77=Stimulus,S  6,38015,1,0
Mk78=Stimulus,S 15,38497,1,0
Mk79=Stimulus,S  1,38673,1,0
Mk80=Stimulus,S  4,39056,1,0
Mk81=Stimulus,S  3,39525,1,0
Mk82=Stimulus,S  3,39969,1,0
Mk83=Stimulus,S  7,40429,1,0
Mk84=Stimulus,S  4,40869,1,0
Mk85=Stimulus,S  3,41474,1,0
Mk86=Stimulus,S  3,41923,1,0
Mk87=Stimulus,S  6,42394,1,0
Mk88=Stimulus,S 12,42991,1,0
Mk89=Stimulus,S  1,43216,1,0
Mk90=Stimulus,S  2,43532,1,0
Mk91=Stimulus,S  5,44088,1,0
Mk92=Stimulus,S  8,44689,1,0
Mk93=Stimulus,S  6,45177,1,0
Mk94=Stimulus,S  5,45754,1,0
Mk95=Stimulus,S  9,46345,1,0
Mk96=Stimulus,S  6,46802,1,0
Mk97=Stimulus,S  9,47415,1,0
Mk98=Stimulus,S  5,47999,1,0
Mk99=Stimulus,S  6,48601,1,0
Mk100=Stimulus,S 10,49122,1,0
Mk101=Stimulus,S  6,49725,1,0
Mk102=Stimulus,S 14,50325,1,0
Mk103=Stimulus,S  1,50506,1,0
Mk104=Stimulus,S  7,50879,1,0
Mk105=Stimulus,S 10,51482,1,0
Mk106=Stimulus,S  2,52089,1,0
Mk107=Stimulus,S  7,52658,1,0
Mk108=Stimulus,S 12,53161,1,0
Mk109=Stimulus,S  1,53333,1,0
Mk110=Stimulus,S  2,53662,1,0
Mk111=Stimulus,S 13,54258,1,0
Mk112=Stimulus,S  1,54445,1,0
Mk113=Stimulus,S  8,54691,1,0
Mk114=Stimulus,S  4,55256,1,0
Mk115=Stimulus,S  7,55692,1,0
Mk116=Stimulus,S 10,56213,1,0
Mk117=Stimulus,S  8,56751,1,0
Mk118=Stimulus,S  7,57286,1,0
Mk119=Stimulus,S  9,57902,1,0
Mk120=Stimulus,S  5,58434,1,0
Mk121=Stimulus,S  5,58980,1,0
Mk122=Stimulus,S  4,59477,1,0
Mk123=Stimulus,S 15,60026,1,0
Mk124=Stimulus,S  1,60228,1,0
Mk125=Stimulus,S  5,60634,1,0
Mk126=Stimulus,S  2,61071,1,0
Mk127=Stimulus,S  7,61619,1,0
Mk128=Stimulus,S  3,62192,1,0
Mk129=Stimulus,S 11,62800,1,0
Mk130=Stimulus,S  1,63115,1,0
Mk131=Stimulus,S  9,63296,1,0
Mk132=Stimulus,S  9,63822,1,0
Mk133=Stimulus,S  2,64422,1,0
Mk134=Stimulus,S  4,64858,1,0
Mk135=Stimulus,S  4,65377,1,0
Mk136=Stimulus,S  9,65799,1,0
Mk137=Stimulus,S  5,66331,1,0
Mk138=Stimulus,S  3,66795,1,0
Mk139=Stimulus,S  3,67392,1,0
Mk140=Stimulus,S  5,67851,1,0
Mk141=Stimulus,S  1,68282,1,0
Mk142=Stimulus,S  3,68387,1,0
Mk143=Stimulus,S 10,68998,1,0
Mk144=Stimulus,S 11,69573,1,0
Mk145=Stimulus,S  1,69738,1,0
Mk146=Stimulus,S  9,70079,1,0
Mk147=Stimulus,S 15,70550,1,0
Mk148=Stimulus,S  1,70721,1,0
Mk149=Stimulus,S  7,71070,1,0
Mk150=Stimulus,S 10,71506,1,0
Mk151=Stimulus,S  2,71967,1,0
Mk152=Stimulus,S  5,72510,1,0
Mk153=Stimulus,S  6,73048,1,0
Mk154=Stimulus,S  1,73421,1,0
Mk155=Stimulus,S  9,73646,1,0
Mk156=Stimulus,S 12,74263,1,0
Mk157=Stimulus,S  1,74489,1,0
Mk158=Stimulus,S  5,74724,1,0
Mk159=Stimulus,S  5,75193,1,0
Mk160=Stimulus,S 12,75681,1,0
Mk161=Stimulus,S  1,75908,1,0
Mk162=Stimulus,S  3,76283,1,0
Mk163=Stimulus,S  2,76894,1,0
Mk164=Stimulus,S  2,77445,1,0
Mk165=Stimulus,S 10,78051,1,0
Mk166=Stimulus,S  6,78583,1,0
Mk167=Stimulus,S  4,79075,1,0
Mk168=Stimulus,S  1,79132,1,0
Mk169=Stimulus,S 11,79665,1,0
Mk170=Stimulus,S  1,79915,1,0
Mk171=Stimulus,S  4,80117,1,0
Mk172=Stimulus,S  2,80586,1,0
Mk173=Stimulus,S  6,81095,1,0
Mk174=Stimulus,S  7,81523,1,0
Mk175=Stimulus,S  7,81944,1,0
Mk176=Stimulus,S  8,82485,1,0
Mk177=Stimulus,S 10,82965,1,0
Mk178=Stimulus,S 10,83544,1,0
Mk179=Stimulus,S  4,83981,1,0
Mk180=Stimulus,S  5,84549,1,0
Mk181=Stimulus,S  8,84995,1,0
Mk182=Stimulus,S  8,85423,1,0
Mk183=Stimulus,S 14,86009,1,0
Mk184=Stimulus,S  1,86202,1,0
Mk185=Stimulus,S  8,86560,1,0
Mk186=Stimulus,S 13,87019,1,0
Mk187=Stimulus,S  1,87242,1,0
Mk188=Stimulus,S  4,87616,1,0
Mk189=Stimulus,S  9,88080,1,0
Mk190=Stimulus,S 11,88512,1,0
Mk191=Stimulus,S  1,88709,1,0
Mk192=Stimulus,S  8,88982,1,0
Mk193=Stimulus,S  2,89528,1,0
Mk194=Stimulus,S  4,89960,1,0
Mk195=Stimulus,S  3,90437,1,0
Mk196=Stimulus,S  3,91003,1,0
Mk197=Stimulus,S 10,91453,1,0
Mk198=Stimulus,S  4,91943,1,0
Mk199=Stimulus,S  2,92518,1,0
Mk200=Stimulus,S  7,93098,1,0
Mk201=Stimulus,S 11,93687,1,0
Mk202=Stimulus,S  1,93896,1,0
Mk203=Stimulus,S  5,94212,1,0
Mk204=Stimulus,S 15,94638,1,0
Mk205=Stimulus,S  1,94888,1,0
Mk206=Stimulus,S  2,95214,1,0
Mk207=Stimulus,S  5,95741,1,0
Mk208=Stimulus,S  8,96226,1,0
Mk209=Stimulus,S  4,96684,1,0
Mk210=Stimulus,S  9,97299,1,0
Mk211=Stimulus,S 10,97855,1,0
Mk212=Stimulus,S 15,98380,1,0
Mk213=Stimulus,S  1,98583,1,0
Mk214=Stimulus,S  2,98952,1,0
Mk215=Stimulus,S 10,99483,1,0
Mk216=Stimulus,S  4,100098,1,0
Mk217=Stimulus,S 10,100563,1,0
Mk218=Stimulus,S 13,101064,1,0
Mk219=Stimulus,S  1,101227,1,0
Mk220=Stimulus,S  4,101626,1,0
Mk221=Stimulus,S  1,102038,1,0
Mk222=Stimulus,S 13,102222,1,0
Mk223=Stimulus,S  1,102474,1,0
Mk224=Stimulus,S 11,102642,1,0
Mk225=Stimulus,S  1,102990,1,0
Mk226=Stimulus,S 10,103181,1,0
Mk227=Stimulus,S  5,103672,1,0
Mk228=Stimulus,S 10,104212,1,0
Mk229=Stimulus,S  7,104760,1,0
Mk230=Stimulus,S  4,105357,1,0
Mk231=Stimulus,S 13,105923,1,0
Mk232=Stimulus,S  1,106161,1,0
Mk233=Stimulus,S 12,106539,1,0
Mk234=Stimulus,S  1,106833,1,0
Mk235=Stimulus,S  8,107086,1,0
Mk236=Stimulus,S  9,107689,1,0
Mk237=Stimulus,S  2,108295,1,0
Mk238=Stimulus,S 13,108864,1,0
Mk239=Stimulus,S  1,109129,1,0
Mk240=Stimulus,S  6,109304,1,0
Mk241=Stimulus,S  6,109799,1,0
Mk242=Stimulus,S  9,110263,1,0
Mk243=Stimulus,S  4,110764,1,0
Mk244=Stimulus,S  4,111280,1,0
Mk245=Stimulus,S  6,111892,1,0
Mk246=Stimulus,S 10,112396,1,0
Mk247=Stimulus,S  4,112906,1,0
Mk248=Stimulus,S  1,113196,1,0
Mk249=Stimulus,S  9,113421,1,0
Mk250=Stimulus,S  2,113902,1,0
Mk251=Stimulus,S  9,114493,1,0
Mk252=Stimulus,S  2,115073,1,0
Mk253=Stimulus,S  9,115596,1,0
Mk254=Stimulus,S 12,116063,1,0
Mk255=Stimulus,S  1,116303,1,0
Mk256=Stimulus,S  7,116617,1,0
Mk257=Stimulus,S  3,117197,1,0
Mk258=Stimulus,S  2,117667,1,0
Mk259=Stimulus,S 11,118206,1,0
Mk260=Stimulus,S  1,118387,1,0
Mk261=Stimulus,S  5,118794,1,0
Mk262=Stimulus,S  4,119409,1,0
Mk263=Stimulus,S  3,119967,1,0
Mk264=Stimulus,S  8,120581,1,0
Mk265=Stimulus,S  7,121067,1,0
Mk266=Stimulus,S  7,121625,1,0
Mk267=Stimulus,S  8,122160,1,0
Mk268=Stimulus,S  7,122725,1,0
Mk269=Stimulus,S  8,123171,1,0
Mk270=Stimulus,S  9,123703,1,0
Mk271=Stimulus,S  7,124130,1,0
Mk272=Stimulus,S  3,124696,1,0
Mk273=Stimulus,S  8,125308,1,0
Mk274=Stimulus,S  3,125774,1,0
Mk275=Stimulus,S 10,126273,1,0
Mk276=Stimulus,S  5,126817,1,0
Mk277=Stimulus,S  1,127137,1,0
Mk278=Stimulus,S  6,127420,1,0
Mk279=Stimulus,S  6,127992,1,0
Mk280=Stimulus,S  4,128503,1,0
Mk281=Stimulus,S  5,128960,1,0
Mk282=Stimulus,S  2,129533,1,0
Mk283=Stimulus,S  8,130144,1,0
Mk284=Stimulus,S  9,130723,1,0
Mk285=Stimulus,S  3,131208,1,0
Mk286=Stimulus,S  6,131662,1,0
Mk287=Stimulus,S  4,132197,1,0
Mk288=Stimulus,S  7,132757,1,0
Mk289=Stimulus,S  4,133239,1,0
Mk290=Stimulus,S  2,133668,1,0
Mk291=Stimulus,S  6,134250,1,0
Mk292=Stimulus,S  4,134854,1,0
Mk293=Stimulus,S  2,135395,1,0
Mk294=Stimulus,S  9,135921,1,0
Mk295=Stimulus,S  9,136395,1,0
Mk296=Stimulus,S 13,136861,1,0
Mk297=Stimulus,S  1,137067,1,0
Mk298=Stimulus,S 10,137418,1,0
Mk299=Stimulus,S  9,138014,1,0
Mk300=Stimulus,S 14,138465,1,0
Mk301=Stimulus,S  1,138678,1,0
Mk302=Stimulus,S  2,139053,1,0
Mk303=Stimulus,S  8,139532,1,0
Mk304=Stimulus,S  4,140037,1,0
Mk305=Stimulus,S  6,140464,1,0
Mk306=Stimulus,S  3,140899,1,0
Mk307=Stimulus,S  4,141416,1,0
Mk308=Stimulus,S  8,141867,1,0
Mk309=Stimulus,S  3,142406,1,0
Mk310=Stimulus,S  7,142920,1,0
Mk311=Stimulus,S 10,143378,1,0
Mk312=Stimulus,S  4,143816,1,0
Mk313=Stimulus,S  9,144356,1,0
Mk314=Stimulus,S  8,144955,1,0
Mk315=Stimulus,S  5,145526,1,0
Mk316=Stimulus,S  5,145996,1,0
Mk317=Stimulus,S 10,146535,1,0
Mk318=Stimulus,S 12,147119,1,0
Mk319=Stimulus,S  1,147280,1,0
Mk320=Stimulus,S  6,147729,1,0
Mk321=Stimulus,S  8,148308,1,0
Mk322=Stimulus,S  9,148763,1,0
Mk323=Stimulus,S  3,149295,1,0
Mk324=Stimulus,S  8,149890,1,0
Mk325=Stimulus,S  7,150429,1,0
Mk326=Stimulus,S  6,151024,1,0
Mk327=Stimulus,S  2,151567,1,0
Mk328=Stimulus,S  6,152042,1,0
Mk329=Stimulus,S 15,152589,1,0
Mk330=Stimulus,S  1,152815,1,0
Mk331=Stimulus,S  9,153173,1,0
