# Supplementary material for: Effects of Sound Frequency on Audiovisual Integration: An Event-Related Potential Study
Source: PLoS One. 2015 Sep 18;10(9):e0138296. doi: 10.1371/journal.pone.0138296 (PMC4575110; doi:10.1371/journal.pone.0138296)
Supplement: S2 File — (ZIP) [file pone.0138296.s003.zip › S2 File/MunemitsuGo001.vmrk]

Brain Vision Data Exchange Marker File, Version 1.0

[Common Infos]
Codepage=UTF-8
DataFile=20121109MunemitsuGo001.eeg

[Marker Infos]
; Each entry: Mk<Marker number>=<Type>,<Description>,<Position in data points>,
; <Size in data points>, <Channel number (0 = marker is related to all channels)>
; Fields are delimited by commas, some fields might be omitted (empty).
; Commas in type or description text are coded as "\1".
Mk1=New Segment,,1,1,0,20121109111742243175
Mk2=Stimulus,S  5,2076,1,0
Mk3=Stimulus,S  3,2616,1,0
Mk4=Stimulus,S  9,3052,1,0
Mk5=Stimulus,S 14,3619,1,0
Mk6=Stimulus,S  1,3935,1,0
Mk7=Stimulus,S  9,4184,1,0
Mk8=Stimulus,S  7,4627,1,0
Mk9=Stimulus,S  6,5193,1,0
Mk10=Stimulus,S  6,5692,1,0
Mk11=Stimulus,S  7,6119,1,0
Mk12=Stimulus,S  3,6572,1,0
Mk13=Stimulus,S 10,6997,1,0
Mk14=Stimulus,S  7,7442,1,0
Mk15=Stimulus,S 10,7992,1,0
Mk16=Stimulus,S  2,8437,1,0
Mk17=Stimulus,S  5,9006,1,0
Mk18=Stimulus,S  8,9442,1,0
Mk19=Stimulus,S  8,9903,1,0
Mk20=Stimulus,S  3,10357,1,0
Mk21=Stimulus,S  7,10946,1,0
Mk22=Stimulus,S  6,11509,1,0
Mk23=Stimulus,S  5,12007,1,0
Mk24=Stimulus,S 10,12585,1,0
Mk25=Stimulus,S  8,13083,1,0
Mk26=Stimulus,S 14,13522,1,0
Mk27=Stimulus,S  1,13762,1,0
Mk28=Stimulus,S  2,14115,1,0
Mk29=Stimulus,S  8,14632,1,0
Mk30=Stimulus,S  6,15216,1,0
Mk31=Stimulus,S  7,15774,1,0
Mk32=Stimulus,S  3,16224,1,0
Mk33=Stimulus,S  7,16771,1,0
Mk34=Stimulus,S  5,17299,1,0
Mk35=Stimulus,S 10,17891,1,0
Mk36=Stimulus,S  2,18423,1,0
Mk37=Stimulus,S  2,18943,1,0
Mk38=Stimulus,S  8,19382,1,0
Mk39=Stimulus,S  6,19964,1,0
Mk40=Stimulus,S  8,20485,1,0
Mk41=Stimulus,S  2,20990,1,0
Mk42=Stimulus,S  7,21495,1,0
Mk43=Stimulus,S  9,22114,1,0
Mk44=Stimulus,S  6,22554,1,0
Mk45=Stimulus,S  5,23069,1,0
Mk46=Stimulus,S  3,23623,1,0
Mk47=Stimulus,S  2,24070,1,0
Mk48=Stimulus,S  3,24610,1,0
Mk49=Stimulus,S 15,25195,1,0
Mk50=Stimulus,S  1,25483,1,0
Mk51=Stimulus,S  5,25672,1,0
Mk52=Stimulus,S  6,26250,1,0
Mk53=Stimulus,S 10,26792,1,0
Mk54=Stimulus,S 14,27242,1,0
Mk55=Stimulus,S  1,27583,1,0
Mk56=Stimulus,S 10,27795,1,0
Mk57=Stimulus,S  9,28382,1,0
Mk58=Stimulus,S  3,28874,1,0
Mk59=Stimulus,S 14,29336,1,0
Mk60=Stimulus,S  1,29608,1,0
Mk61=Stimulus,S 10,29811,1,0
Mk62=Stimulus,S  7,30270,1,0
Mk63=Stimulus,S 10,30882,1,0
Mk64=Stimulus,S  8,31421,1,0
Mk65=Stimulus,S  3,32041,1,0
Mk66=Stimulus,S 10,32643,1,0
Mk67=Stimulus,S  8,33142,1,0
Mk68=Stimulus,S  9,33649,1,0
Mk69=Stimulus,S  4,34208,1,0
Mk70=Stimulus,S  7,34760,1,0
Mk71=Stimulus,S  6,35365,1,0
Mk72=Stimulus,S  1,35569,1,0
Mk73=Stimulus,S  5,35819,1,0
Mk74=Stimulus,S  3,36327,1,0
Mk75=Stimulus,S  5,36785,1,0
Mk76=Stimulus,S  6,37255,1,0
Mk77=Stimulus,S 15,37693,1,0
Mk78=Stimulus,S  1,37936,1,0
Mk79=Stimulus,S  4,38124,1,0
Mk80=Stimulus,S  3,38606,1,0
Mk81=Stimulus,S  3,39125,1,0
Mk82=Stimulus,S  7,39667,1,0
Mk83=Stimulus,S  4,40267,1,0
Mk84=Stimulus,S  3,40735,1,0
Mk85=Stimulus,S  3,41164,1,0
Mk86=Stimulus,S  6,41740,1,0
Mk87=Stimulus,S 12,42167,1,0
Mk88=Stimulus,S  1,42444,1,0
Mk89=Stimulus,S  2,42755,1,0
Mk90=Stimulus,S  5,43265,1,0
Mk91=Stimulus,S  8,43729,1,0
Mk92=Stimulus,S  6,44162,1,0
Mk93=Stimulus,S  5,44653,1,0
Mk94=Stimulus,S  9,45097,1,0
Mk95=Stimulus,S  6,45698,1,0
Mk96=Stimulus,S  1,46108,1,0
Mk97=Stimulus,S  9,46186,1,0
Mk98=Stimulus,S  5,46745,1,0
Mk99=Stimulus,S  6,47305,1,0
Mk100=Stimulus,S 10,47787,1,0
Mk101=Stimulus,S  6,48386,1,0
Mk102=Stimulus,S 14,48953,1,0
Mk103=Stimulus,S  1,49186,1,0
Mk104=Stimulus,S  7,49521,1,0
Mk105=Stimulus,S 10,50073,1,0
Mk106=Stimulus,S  2,50640,1,0
Mk107=Stimulus,S  7,51110,1,0
Mk108=Stimulus,S 12,51681,1,0
Mk109=Stimulus,S  1,51952,1,0
Mk110=Stimulus,S  2,52155,1,0
Mk111=Stimulus,S 13,52772,1,0
Mk112=Stimulus,S  8,53225,1,0
Mk113=Stimulus,S  4,53704,1,0
Mk114=Stimulus,S  7,54153,1,0
Mk115=Stimulus,S 10,54575,1,0
Mk116=Stimulus,S  8,55159,1,0
Mk117=Stimulus,S  7,55646,1,0
Mk118=Stimulus,S  9,56121,1,0
Mk119=Stimulus,S  5,56721,1,0
Mk120=Stimulus,S  5,57253,1,0
Mk121=Stimulus,S  4,57763,1,0
Mk122=Stimulus,S 15,58254,1,0
Mk123=Stimulus,S  1,58530,1,0
Mk124=Stimulus,S  5,58768,1,0
Mk125=Stimulus,S  2,59191,1,0
Mk126=Stimulus,S  7,59697,1,0
Mk127=Stimulus,S  3,60204,1,0
Mk128=Stimulus,S 11,60732,1,0
Mk129=Stimulus,S  1,61038,1,0
Mk130=Stimulus,S  9,61262,1,0
Mk131=Stimulus,S  9,61824,1,0
Mk132=Stimulus,S  2,62387,1,0
Mk133=Stimulus,S  4,62826,1,0
Mk134=Stimulus,S  4,63342,1,0
Mk135=Stimulus,S  9,63800,1,0
Mk136=Stimulus,S  5,64291,1,0
Mk137=Stimulus,S  1,64632,1,0
Mk138=Stimulus,S  3,64764,1,0
Mk139=Stimulus,S  3,65248,1,0
Mk140=Stimulus,S  5,65728,1,0
Mk141=Stimulus,S  3,66174,1,0
Mk142=Stimulus,S 10,66744,1,0
Mk143=Stimulus,S 11,67213,1,0
Mk144=Stimulus,S  1,67608,1,0
Mk145=Stimulus,S  9,67652,1,0
Mk146=Stimulus,S 15,68229,1,0
Mk147=Stimulus,S  1,68616,1,0
Mk148=Stimulus,S  7,68720,1,0
Mk149=Stimulus,S 10,69148,1,0
Mk150=Stimulus,S  2,69686,1,0
Mk151=Stimulus,S  5,70141,1,0
Mk152=Stimulus,S  6,70597,1,0
Mk153=Stimulus,S  9,71135,1,0
Mk154=Stimulus,S 12,71749,1,0
Mk155=Stimulus,S  1,71976,1,0
Mk156=Stimulus,S  5,72293,1,0
Mk157=Stimulus,S  5,72793,1,0
Mk158=Stimulus,S 12,73391,1,0
Mk159=Stimulus,S  1,73652,1,0
Mk160=Stimulus,S  3,73957,1,0
Mk161=Stimulus,S  2,74468,1,0
Mk162=Stimulus,S  2,74899,1,0
Mk163=Stimulus,S 10,75519,1,0
Mk164=Stimulus,S  6,76054,1,0
Mk165=Stimulus,S  4,76586,1,0
Mk166=Stimulus,S 11,77017,1,0
Mk167=Stimulus,S  1,77359,1,0
Mk168=Stimulus,S  4,77558,1,0
Mk169=Stimulus,S  2,78105,1,0
Mk170=Stimulus,S  6,78603,1,0
Mk171=Stimulus,S  7,79167,1,0
Mk172=Stimulus,S  7,79746,1,0
Mk173=Stimulus,S  8,80192,1,0
Mk174=Stimulus,S 10,80651,1,0
Mk175=Stimulus,S  1,81007,1,0
Mk176=Stimulus,S 10,81156,1,0
Mk177=Stimulus,S  4,81759,1,0
Mk178=Stimulus,S  5,82334,1,0
Mk179=Stimulus,S  8,82852,1,0
Mk180=Stimulus,S  8,83345,1,0
Mk181=Stimulus,S  1,83702,1,0
Mk182=Stimulus,S 14,83902,1,0
Mk183=Stimulus,S  1,84210,1,0
Mk184=Stimulus,S  8,84491,1,0
Mk185=Stimulus,S 13,85054,1,0
Mk186=Stimulus,S  1,85327,1,0
Mk187=Stimulus,S  4,85578,1,0
Mk188=Stimulus,S  9,86084,1,0
Mk189=Stimulus,S 11,86682,1,0
Mk190=Stimulus,S  1,87015,1,0
Mk191=Stimulus,S  8,87112,1,0
Mk192=Stimulus,S  2,87661,1,0
Mk193=Stimulus,S  4,88169,1,0
Mk194=Stimulus,S  3,88758,1,0
Mk195=Stimulus,S  3,89299,1,0
Mk196=Stimulus,S 10,89857,1,0
Mk197=Stimulus,S  4,90418,1,0
Mk198=Stimulus,S  2,90913,1,0
Mk199=Stimulus,S  7,91509,1,0
Mk200=Stimulus,S 11,92064,1,0
Mk201=Stimulus,S  1,92328,1,0
Mk202=Stimulus,S  5,92569,1,0
Mk203=Stimulus,S 15,93160,1,0
Mk204=Stimulus,S  1,93476,1,0
Mk205=Stimulus,S  2,93771,1,0
Mk206=Stimulus,S  5,94199,1,0
Mk207=Stimulus,S  8,94660,1,0
Mk208=Stimulus,S  4,95267,1,0
Mk209=Stimulus,S  9,95828,1,0
Mk210=Stimulus,S 10,96383,1,0
Mk211=Stimulus,S 15,96906,1,0
Mk212=Stimulus,S  2,97389,1,0
Mk213=Stimulus,S 10,97880,1,0
Mk214=Stimulus,S  4,98328,1,0
Mk215=Stimulus,S 10,98948,1,0
Mk216=Stimulus,S 13,99390,1,0
Mk217=Stimulus,S  1,99679,1,0
Mk218=Stimulus,S  4,99848,1,0
Mk219=Stimulus,S 13,100319,1,0
Mk220=Stimulus,S  1,100601,1,0
Mk221=Stimulus,S 11,100851,1,0
Mk222=Stimulus,S  1,101171,1,0
Mk223=Stimulus,S 10,101306,1,0
Mk224=Stimulus,S  5,101800,1,0
Mk225=Stimulus,S 10,102343,1,0
Mk226=Stimulus,S  7,102890,1,0
Mk227=Stimulus,S  4,103507,1,0
Mk228=Stimulus,S 13,103961,1,0
Mk229=Stimulus,S  1,104195,1,0
Mk230=Stimulus,S 12,104450,1,0
Mk231=Stimulus,S  1,104695,1,0
Mk232=Stimulus,S  8,104953,1,0
Mk233=Stimulus,S  9,105406,1,0
Mk234=Stimulus,S  2,105861,1,0
Mk235=Stimulus,S 13,106385,1,0
Mk236=Stimulus,S  1,106648,1,0
Mk237=Stimulus,S  6,106890,1,0
Mk238=Stimulus,S  6,107493,1,0
Mk239=Stimulus,S  9,108086,1,0
Mk240=Stimulus,S  4,108575,1,0
Mk241=Stimulus,S  4,109161,1,0
Mk242=Stimulus,S  1,109539,1,0
Mk243=Stimulus,S  6,109622,1,0
Mk244=Stimulus,S 10,110233,1,0
Mk245=Stimulus,S  4,110679,1,0
Mk246=Stimulus,S  9,111241,1,0
Mk247=Stimulus,S  2,111746,1,0
Mk248=Stimulus,S  9,112300,1,0
Mk249=Stimulus,S  2,112906,1,0
Mk250=Stimulus,S  9,113332,1,0
Mk251=Stimulus,S 12,113757,1,0
Mk252=Stimulus,S  1,114109,1,0
Mk253=Stimulus,S  7,114249,1,0
Mk254=Stimulus,S  3,114731,1,0
Mk255=Stimulus,S  2,115161,1,0
Mk256=Stimulus,S 11,115690,1,0
Mk257=Stimulus,S  1,116031,1,0
Mk258=Stimulus,S  5,116286,1,0
Mk259=Stimulus,S  4,116825,1,0
Mk260=Stimulus,S  3,117246,1,0
Mk261=Stimulus,S  8,117723,1,0
Mk262=Stimulus,S  7,118162,1,0
Mk263=Stimulus,S  7,118775,1,0
Mk264=Stimulus,S  8,119254,1,0
Mk265=Stimulus,S  7,119764,1,0
Mk266=Stimulus,S  8,120228,1,0
Mk267=Stimulus,S  9,120664,1,0
Mk268=Stimulus,S  7,121135,1,0
Mk269=Stimulus,S  3,121635,1,0
Mk270=Stimulus,S  8,122183,1,0
Mk271=Stimulus,S  3,122743,1,0
Mk272=Stimulus,S 10,123232,1,0
Mk273=Stimulus,S  5,123730,1,0
Mk274=Stimulus,S  6,124249,1,0
Mk275=Stimulus,S  6,124771,1,0
Mk276=Stimulus,S  4,125336,1,0
Mk277=Stimulus,S  5,125757,1,0
Mk278=Stimulus,S  2,126195,1,0
Mk279=Stimulus,S  8,126686,1,0
Mk280=Stimulus,S  9,127148,1,0
Mk281=Stimulus,S  3,127668,1,0
Mk282=Stimulus,S  6,128277,1,0
Mk283=Stimulus,S  4,128727,1,0
Mk284=Stimulus,S  7,129294,1,0
Mk285=Stimulus,S  4,129836,1,0
Mk286=Stimulus,S  2,130407,1,0
Mk287=Stimulus,S  6,130847,1,0
Mk288=Stimulus,S  4,131339,1,0
Mk289=Stimulus,S  2,131877,1,0
Mk290=Stimulus,S  9,132493,1,0
Mk291=Stimulus,S  9,132940,1,0
Mk292=Stimulus,S 13,133510,1,0
Mk293=Stimulus,S  1,133758,1,0
Mk294=Stimulus,S 10,134052,1,0
Mk295=Stimulus,S  9,134513,1,0
Mk296=Stimulus,S 14,134942,1,0
Mk297=Stimulus,S  1,135211,1,0
Mk298=Stimulus,S  2,135496,1,0
Mk299=Stimulus,S  8,136010,1,0
Mk300=Stimulus,S  4,136522,1,0
Mk301=Stimulus,S  6,137035,1,0
Mk302=Stimulus,S  3,137548,1,0
Mk303=Stimulus,S  4,138138,1,0
Mk304=Stimulus,S  8,138561,1,0
Mk305=Stimulus,S  3,139045,1,0
Mk306=Stimulus,S  7,139600,1,0
Mk307=Stimulus,S 10,140037,1,0
Mk308=Stimulus,S  4,140617,1,0
Mk309=Stimulus,S  9,141129,1,0
Mk310=Stimulus,S  8,141739,1,0
Mk311=Stimulus,S  5,142178,1,0
Mk312=Stimulus,S  5,142771,1,0
Mk313=Stimulus,S 10,143272,1,0
Mk314=Stimulus,S 12,143695,1,0
Mk315=Stimulus,S  1,143961,1,0
Mk316=Stimulus,S  6,144211,1,0
Mk317=Stimulus,S  8,144726,1,0
Mk318=Stimulus,S  9,145345,1,0
Mk319=Stimulus,S  3,145835,1,0
Mk320=Stimulus,S  8,146290,1,0
Mk321=Stimulus,S  7,146866,1,0
Mk322=Stimulus,S  6,147289,1,0
Mk323=Stimulus,S  2,147841,1,0
Mk324=Stimulus,S  6,148262,1,0
Mk325=Stimulus,S 15,148792,1,0
Mk326=Stimulus,S  1,149047,1,0
Mk327=Stimulus,S  9,149352,1,0
