# Supplementary material for: Effects of Sound Frequency on Audiovisual Integration: An Event-Related Potential Study
Source: PLoS One. 2015 Sep 18;10(9):e0138296. doi: 10.1371/journal.pone.0138296 (PMC4575110; doi:10.1371/journal.pone.0138296)
Supplement: S2 File — (ZIP) [file pone.0138296.s003.zip › S2 File/NakahashiKouhei001.vmrk]

Brain Vision Data Exchange Marker File, Version 1.0

[Common Infos]
Codepage=UTF-8
DataFile=20121217NakahashiKouhei001.eeg

[Marker Infos]
; Each entry: Mk<Marker number>=<Type>,<Description>,<Position in data points>,
; <Size in data points>, <Channel number (0 = marker is related to all channels)>
; Fields are delimited by commas, some fields might be omitted (empty).
; Commas in type or description text are coded as "\1".
Mk1=New Segment,,1,1,0,20121217152459048715
Mk2=Stimulus,S  5,2201,1,0
Mk3=Stimulus,S  3,2706,1,0
Mk4=Stimulus,S  9,3253,1,0
Mk5=Stimulus,S 14,3774,1,0
Mk6=Stimulus,S  9,4232,1,0
Mk7=Stimulus,S  7,4840,1,0
Mk8=Stimulus,S  6,5282,1,0
Mk9=Stimulus,S  6,5879,1,0
Mk10=Stimulus,S  7,6427,1,0
Mk11=Stimulus,S  3,6937,1,0
Mk12=Stimulus,S 10,7382,1,0
Mk13=Stimulus,S  7,7990,1,0
Mk14=Stimulus,S 10,8552,1,0
Mk15=Stimulus,S  2,9163,1,0
Mk16=Stimulus,S  5,9659,1,0
Mk17=Stimulus,S  8,10156,1,0
Mk18=Stimulus,S  8,10670,1,0
Mk19=Stimulus,S  3,11115,1,0
Mk20=Stimulus,S  7,11731,1,0
Mk21=Stimulus,S  6,12253,1,0
Mk22=Stimulus,S  5,12736,1,0
Mk23=Stimulus,S 10,13189,1,0
Mk24=Stimulus,S  8,13804,1,0
Mk25=Stimulus,S 14,14374,1,0
Mk26=Stimulus,S  1,14593,1,0
Mk27=Stimulus,S  2,14831,1,0
Mk28=Stimulus,S  8,15398,1,0
Mk29=Stimulus,S  6,15821,1,0
Mk30=Stimulus,S  7,16396,1,0
Mk31=Stimulus,S  3,16948,1,0
Mk32=Stimulus,S  7,17407,1,0
Mk33=Stimulus,S  5,17994,1,0
Mk34=Stimulus,S 10,18422,1,0
Mk35=Stimulus,S  2,19027,1,0
Mk36=Stimulus,S  2,19536,1,0
Mk37=Stimulus,S  8,20144,1,0
Mk38=Stimulus,S  6,20721,1,0
Mk39=Stimulus,S  1,20991,1,0
Mk40=Stimulus,S  8,21264,1,0
Mk41=Stimulus,S  2,21858,1,0
Mk42=Stimulus,S  7,22297,1,0
Mk43=Stimulus,S  9,22748,1,0
Mk44=Stimulus,S  6,23305,1,0
Mk45=Stimulus,S  5,23834,1,0
Mk46=Stimulus,S  3,24259,1,0
Mk47=Stimulus,S  2,24727,1,0
Mk48=Stimulus,S  3,25192,1,0
Mk49=Stimulus,S 15,25678,1,0
Mk50=Stimulus,S  1,25890,1,0
Mk51=Stimulus,S  5,26227,1,0
Mk52=Stimulus,S  6,26698,1,0
Mk53=Stimulus,S 10,27169,1,0
Mk54=Stimulus,S 14,27695,1,0
Mk55=Stimulus,S  1,27874,1,0
Mk56=Stimulus,S 10,28178,1,0
Mk57=Stimulus,S  9,28684,1,0
Mk58=Stimulus,S  3,29238,1,0
Mk59=Stimulus,S  1,29546,1,0
Mk60=Stimulus,S 14,29792,1,0
Mk61=Stimulus,S  1,30054,1,0
Mk62=Stimulus,S 10,30295,1,0
Mk63=Stimulus,S  7,30854,1,0
Mk64=Stimulus,S 10,31377,1,0
Mk65=Stimulus,S  8,31963,1,0
Mk66=Stimulus,S  3,32514,1,0
Mk67=Stimulus,S 10,32964,1,0
Mk68=Stimulus,S  8,33575,1,0
Mk69=Stimulus,S  9,34026,1,0
Mk70=Stimulus,S  4,34595,1,0
Mk71=Stimulus,S  7,35123,1,0
Mk72=Stimulus,S  6,35742,1,0
Mk73=Stimulus,S  5,36191,1,0
Mk74=Stimulus,S  3,36764,1,0
Mk75=Stimulus,S  5,37348,1,0
Mk76=Stimulus,S  6,37834,1,0
Mk77=Stimulus,S 15,38259,1,0
Mk78=Stimulus,S  1,38570,1,0
Mk79=Stimulus,S  4,38770,1,0
Mk80=Stimulus,S  3,39224,1,0
Mk81=Stimulus,S  3,39780,1,0
Mk82=Stimulus,S  7,40210,1,0
Mk83=Stimulus,S  4,40680,1,0
Mk84=Stimulus,S  3,41170,1,0
Mk85=Stimulus,S  3,41691,1,0
Mk86=Stimulus,S  6,42287,1,0
Mk87=Stimulus,S 12,42905,1,0
Mk88=Stimulus,S  1,43164,1,0
Mk89=Stimulus,S  2,43447,1,0
Mk90=Stimulus,S  5,43999,1,0
Mk91=Stimulus,S  8,44454,1,0
Mk92=Stimulus,S  6,44997,1,0
Mk93=Stimulus,S  5,45556,1,0
Mk94=Stimulus,S  9,46141,1,0
Mk95=Stimulus,S  6,46700,1,0
Mk96=Stimulus,S  9,47201,1,0
Mk97=Stimulus,S  5,47766,1,0
Mk98=Stimulus,S  6,48339,1,0
Mk99=Stimulus,S 10,48787,1,0
Mk100=Stimulus,S  6,49362,1,0
Mk101=Stimulus,S 14,49846,1,0
Mk102=Stimulus,S  1,50031,1,0
Mk103=Stimulus,S  7,50328,1,0
Mk104=Stimulus,S 10,50934,1,0
Mk105=Stimulus,S  2,51488,1,0
Mk106=Stimulus,S  7,52085,1,0
Mk107=Stimulus,S 12,52655,1,0
Mk108=Stimulus,S  1,52836,1,0
Mk109=Stimulus,S  2,53261,1,0
Mk110=Stimulus,S 13,53868,1,0
Mk111=Stimulus,S  1,54164,1,0
Mk112=Stimulus,S  8,54293,1,0
Mk113=Stimulus,S  4,54808,1,0
Mk114=Stimulus,S  7,55290,1,0
Mk115=Stimulus,S 10,55753,1,0
Mk116=Stimulus,S  8,56250,1,0
Mk117=Stimulus,S  7,56813,1,0
Mk118=Stimulus,S  9,57429,1,0
Mk119=Stimulus,S  5,57944,1,0
Mk120=Stimulus,S  5,58478,1,0
Mk121=Stimulus,S  4,58942,1,0
Mk122=Stimulus,S 15,59454,1,0
Mk123=Stimulus,S  1,59672,1,0
Mk124=Stimulus,S  5,59926,1,0
Mk125=Stimulus,S  2,60391,1,0
Mk126=Stimulus,S  7,60868,1,0
Mk127=Stimulus,S  3,61388,1,0
Mk128=Stimulus,S  1,61703,1,0
Mk129=Stimulus,S 11,61940,1,0
Mk130=Stimulus,S  1,62180,1,0
Mk131=Stimulus,S  9,62555,1,0
Mk132=Stimulus,S  9,63150,1,0
Mk133=Stimulus,S  2,63746,1,0
Mk134=Stimulus,S  4,64219,1,0
Mk135=Stimulus,S  1,64508,1,0
Mk136=Stimulus,S  4,64740,1,0
Mk137=Stimulus,S  9,65182,1,0
Mk138=Stimulus,S  5,65735,1,0
Mk139=Stimulus,S  1,66000,1,0
Mk140=Stimulus,S  3,66289,1,0
Mk141=Stimulus,S  3,66830,1,0
Mk142=Stimulus,S  5,67415,1,0
Mk143=Stimulus,S  3,67963,1,0
Mk144=Stimulus,S 10,68476,1,0
Mk145=Stimulus,S 11,68992,1,0
Mk146=Stimulus,S  1,69203,1,0
Mk147=Stimulus,S  9,69529,1,0
Mk148=Stimulus,S 15,70028,1,0
Mk149=Stimulus,S  1,70242,1,0
Mk150=Stimulus,S  7,70597,1,0
Mk151=Stimulus,S 10,71124,1,0
Mk152=Stimulus,S  2,71663,1,0
Mk153=Stimulus,S  5,72102,1,0
Mk154=Stimulus,S  6,72661,1,0
Mk155=Stimulus,S  9,73091,1,0
Mk156=Stimulus,S 12,73608,1,0
Mk157=Stimulus,S  1,73828,1,0
Mk158=Stimulus,S  5,74139,1,0
Mk159=Stimulus,S  5,74609,1,0
Mk160=Stimulus,S 12,75080,1,0
Mk161=Stimulus,S  1,75336,1,0
Mk162=Stimulus,S  3,75572,1,0
Mk163=Stimulus,S  2,75998,1,0
Mk164=Stimulus,S  2,76436,1,0
Mk165=Stimulus,S 10,76993,1,0
Mk166=Stimulus,S  6,77587,1,0
Mk167=Stimulus,S  4,78052,1,0
Mk168=Stimulus,S 11,78633,1,0
Mk169=Stimulus,S  1,78852,1,0
Mk170=Stimulus,S  4,79180,1,0
Mk171=Stimulus,S  2,79797,1,0
Mk172=Stimulus,S  6,80319,1,0
Mk173=Stimulus,S  7,80911,1,0
Mk174=Stimulus,S  7,81421,1,0
Mk175=Stimulus,S  8,81919,1,0
Mk176=Stimulus,S 10,82354,1,0
Mk177=Stimulus,S 10,82970,1,0
Mk178=Stimulus,S  4,83447,1,0
Mk179=Stimulus,S  5,83926,1,0
Mk180=Stimulus,S  8,84353,1,0
Mk181=Stimulus,S  8,84798,1,0
Mk182=Stimulus,S 14,85336,1,0
Mk183=Stimulus,S  1,85547,1,0
Mk184=Stimulus,S  8,85854,1,0
Mk185=Stimulus,S 13,86281,1,0
Mk186=Stimulus,S  1,86539,1,0
Mk187=Stimulus,S  4,86782,1,0
Mk188=Stimulus,S  9,87223,1,0
Mk189=Stimulus,S 11,87763,1,0
Mk190=Stimulus,S  1,88000,1,0
Mk191=Stimulus,S  8,88324,1,0
Mk192=Stimulus,S  2,88826,1,0
Mk193=Stimulus,S  4,89331,1,0
Mk194=Stimulus,S  3,89846,1,0
Mk195=Stimulus,S  3,90354,1,0
Mk196=Stimulus,S 10,90791,1,0
Mk197=Stimulus,S  4,91309,1,0
Mk198=Stimulus,S  2,91817,1,0
Mk199=Stimulus,S  7,92359,1,0
Mk200=Stimulus,S 11,92798,1,0
Mk201=Stimulus,S  1,92993,1,0
Mk202=Stimulus,S  5,93237,1,0
Mk203=Stimulus,S 15,93731,1,0
Mk204=Stimulus,S  2,94168,1,0
Mk205=Stimulus,S  5,94730,1,0
Mk206=Stimulus,S  8,95328,1,0
Mk207=Stimulus,S  4,95904,1,0
Mk208=Stimulus,S  9,96410,1,0
Mk209=Stimulus,S 10,96862,1,0
Mk210=Stimulus,S 15,97360,1,0
Mk211=Stimulus,S  1,97571,1,0
Mk212=Stimulus,S  2,97899,1,0
Mk213=Stimulus,S 10,98413,1,0
Mk214=Stimulus,S  4,98872,1,0
Mk215=Stimulus,S 10,99295,1,0
Mk216=Stimulus,S 13,99816,1,0
Mk217=Stimulus,S  1,100016,1,0
Mk218=Stimulus,S  4,100280,1,0
Mk219=Stimulus,S 13,100716,1,0
Mk220=Stimulus,S  1,100969,1,0
Mk221=Stimulus,S 11,101146,1,0
Mk222=Stimulus,S  1,101415,1,0
Mk223=Stimulus,S 10,101637,1,0
Mk224=Stimulus,S  5,102113,1,0
Mk225=Stimulus,S 10,102572,1,0
Mk226=Stimulus,S  7,103068,1,0
Mk227=Stimulus,S  4,103553,1,0
Mk228=Stimulus,S 13,103975,1,0
Mk229=Stimulus,S  1,104211,1,0
Mk230=Stimulus,S 12,104410,1,0
Mk231=Stimulus,S  1,104665,1,0
Mk232=Stimulus,S  8,104998,1,0
Mk233=Stimulus,S  9,105527,1,0
Mk234=Stimulus,S  2,105980,1,0
Mk235=Stimulus,S 13,106519,1,0
Mk236=Stimulus,S  1,106711,1,0
Mk237=Stimulus,S  6,107075,1,0
Mk238=Stimulus,S  6,107499,1,0
Mk239=Stimulus,S  9,108072,1,0
Mk240=Stimulus,S  4,108550,1,0
Mk241=Stimulus,S  4,109077,1,0
Mk242=Stimulus,S  6,109552,1,0
Mk243=Stimulus,S 10,110052,1,0
Mk244=Stimulus,S  4,110668,1,0
Mk245=Stimulus,S  9,111245,1,0
Mk246=Stimulus,S  2,111677,1,0
Mk247=Stimulus,S  9,112286,1,0
Mk248=Stimulus,S  2,112886,1,0
Mk249=Stimulus,S  9,113479,1,0
Mk250=Stimulus,S 12,113991,1,0
Mk251=Stimulus,S  1,114180,1,0
Mk252=Stimulus,S  7,114491,1,0
Mk253=Stimulus,S  3,115040,1,0
Mk254=Stimulus,S  2,115488,1,0
Mk255=Stimulus,S 11,116002,1,0
Mk256=Stimulus,S  1,116227,1,0
Mk257=Stimulus,S  5,116453,1,0
Mk258=Stimulus,S  4,116890,1,0
Mk259=Stimulus,S  3,117383,1,0
Mk260=Stimulus,S  8,117992,1,0
Mk261=Stimulus,S  7,118605,1,0
Mk262=Stimulus,S  7,119097,1,0
Mk263=Stimulus,S  8,119691,1,0
Mk264=Stimulus,S  7,120231,1,0
Mk265=Stimulus,S  8,120739,1,0
Mk266=Stimulus,S  9,121265,1,0
Mk267=Stimulus,S  7,121877,1,0
Mk268=Stimulus,S  3,122330,1,0
Mk269=Stimulus,S  8,122924,1,0
Mk270=Stimulus,S  3,123456,1,0
Mk271=Stimulus,S 10,124056,1,0
Mk272=Stimulus,S  5,124644,1,0
Mk273=Stimulus,S  6,125106,1,0
Mk274=Stimulus,S  6,125681,1,0
Mk275=Stimulus,S  4,126218,1,0
Mk276=Stimulus,S  5,126764,1,0
Mk277=Stimulus,S  2,127324,1,0
Mk278=Stimulus,S  8,127916,1,0
Mk279=Stimulus,S  9,128352,1,0
Mk280=Stimulus,S  3,128887,1,0
Mk281=Stimulus,S  6,129502,1,0
Mk282=Stimulus,S  4,130020,1,0
Mk283=Stimulus,S  7,130518,1,0
Mk284=Stimulus,S  4,131107,1,0
Mk285=Stimulus,S  2,131721,1,0
Mk286=Stimulus,S  6,132338,1,0
Mk287=Stimulus,S  4,132812,1,0
Mk288=Stimulus,S  2,133287,1,0
Mk289=Stimulus,S  9,133874,1,0
Mk290=Stimulus,S  9,134479,1,0
Mk291=Stimulus,S 13,134920,1,0
Mk292=Stimulus,S  1,135142,1,0
Mk293=Stimulus,S 10,135395,1,0
Mk294=Stimulus,S  9,135908,1,0
Mk295=Stimulus,S 14,136470,1,0
Mk296=Stimulus,S  1,136704,1,0
Mk297=Stimulus,S  2,136953,1,0
Mk298=Stimulus,S  8,137550,1,0
Mk299=Stimulus,S  4,138043,1,0
Mk300=Stimulus,S  6,138503,1,0
Mk301=Stimulus,S  3,139060,1,0
Mk302=Stimulus,S  4,139523,1,0
Mk303=Stimulus,S  8,140017,1,0
Mk304=Stimulus,S  3,140545,1,0
Mk305=Stimulus,S  7,140976,1,0
Mk306=Stimulus,S 10,141506,1,0
Mk307=Stimulus,S  1,141821,1,0
Mk308=Stimulus,S  4,142095,1,0
Mk309=Stimulus,S  9,142698,1,0
Mk310=Stimulus,S  8,143256,1,0
Mk311=Stimulus,S  5,143868,1,0
Mk312=Stimulus,S  5,144373,1,0
Mk313=Stimulus,S 10,144836,1,0
Mk314=Stimulus,S 12,145342,1,0
Mk315=Stimulus,S  1,145525,1,0
Mk316=Stimulus,S  6,145820,1,0
Mk317=Stimulus,S  8,146301,1,0
Mk318=Stimulus,S  9,146846,1,0
Mk319=Stimulus,S  3,147430,1,0
Mk320=Stimulus,S  8,147956,1,0
Mk321=Stimulus,S  7,148477,1,0
Mk322=Stimulus,S  6,149084,1,0
Mk323=Stimulus,S  2,149581,1,0
Mk324=Stimulus,S  6,150110,1,0
Mk325=Stimulus,S 15,150587,1,0
Mk326=Stimulus,S  1,150822,1,0
Mk327=Stimulus,S  9,151105,1,0
