# Supplementary material for: Effects of Sound Frequency on Audiovisual Integration: An Event-Related Potential Study
Source: PLoS One. 2015 Sep 18;10(9):e0138296. doi: 10.1371/journal.pone.0138296 (PMC4575110; doi:10.1371/journal.pone.0138296)
Supplement: S2 File — (ZIP) [file pone.0138296.s003.zip › S2 File/TakahasiJunpei001.vmrk]

Brain Vision Data Exchange Marker File, Version 1.0

[Common Infos]
Codepage=UTF-8
DataFile=20121121TakahasiJunpei001.eeg

[Marker Infos]
; Each entry: Mk<Marker number>=<Type>,<Description>,<Position in data points>,
; <Size in data points>, <Channel number (0 = marker is related to all channels)>
; Fields are delimited by commas, some fields might be omitted (empty).
; Commas in type or description text are coded as "\1".
Mk1=New Segment,,1,1,0,20121121111018029214
Mk2=Stimulus,S  5,2291,1,0
Mk3=Stimulus,S  3,2768,1,0
Mk4=Stimulus,S  9,3374,1,0
Mk5=Stimulus,S 14,3915,1,0
Mk6=Stimulus,S  1,4139,1,0
Mk7=Stimulus,S  9,4521,1,0
Mk8=Stimulus,S  7,5085,1,0
Mk9=Stimulus,S  6,5643,1,0
Mk10=Stimulus,S  6,6072,1,0
Mk11=Stimulus,S  7,6632,1,0
Mk12=Stimulus,S  3,7238,1,0
Mk13=Stimulus,S 10,7811,1,0
Mk14=Stimulus,S  7,8252,1,0
Mk15=Stimulus,S 10,8727,1,0
Mk16=Stimulus,S  2,9210,1,0
Mk17=Stimulus,S  5,9728,1,0
Mk18=Stimulus,S  8,10164,1,0
Mk19=Stimulus,S  8,10656,1,0
Mk20=Stimulus,S  3,11109,1,0
Mk21=Stimulus,S  7,11571,1,0
Mk22=Stimulus,S  6,12057,1,0
Mk23=Stimulus,S  5,12584,1,0
Mk24=Stimulus,S 10,13026,1,0
Mk25=Stimulus,S  8,13523,1,0
Mk26=Stimulus,S 14,13959,1,0
Mk27=Stimulus,S  1,14201,1,0
Mk28=Stimulus,S  2,14534,1,0
Mk29=Stimulus,S  8,14985,1,0
Mk30=Stimulus,S  6,15601,1,0
Mk31=Stimulus,S  7,16170,1,0
Mk32=Stimulus,S  3,16694,1,0
Mk33=Stimulus,S  1,17022,1,0
Mk34=Stimulus,S  7,17139,1,0
Mk35=Stimulus,S  5,17590,1,0
Mk36=Stimulus,S 10,18150,1,0
Mk37=Stimulus,S  2,18644,1,0
Mk38=Stimulus,S  2,19113,1,0
Mk39=Stimulus,S  8,19712,1,0
Mk40=Stimulus,S  6,20176,1,0
Mk41=Stimulus,S  8,20613,1,0
Mk42=Stimulus,S  2,21089,1,0
Mk43=Stimulus,S  7,21608,1,0
Mk44=Stimulus,S  9,22055,1,0
Mk45=Stimulus,S  6,22568,1,0
Mk46=Stimulus,S  5,23058,1,0
Mk47=Stimulus,S  3,23499,1,0
Mk48=Stimulus,S  2,24052,1,0
Mk49=Stimulus,S  3,24618,1,0
Mk50=Stimulus,S 15,25147,1,0
Mk51=Stimulus,S  1,25397,1,0
Mk52=Stimulus,S  5,25695,1,0
Mk53=Stimulus,S  6,26312,1,0
Mk54=Stimulus,S 10,26833,1,0
Mk55=Stimulus,S 14,27415,1,0
Mk56=Stimulus,S  1,27639,1,0
Mk57=Stimulus,S 10,28000,1,0
Mk58=Stimulus,S  9,28490,1,0
Mk59=Stimulus,S  3,28982,1,0
Mk60=Stimulus,S 14,29594,1,0
Mk61=Stimulus,S  1,29850,1,0
Mk62=Stimulus,S 10,30179,1,0
Mk63=Stimulus,S  7,30622,1,0
Mk64=Stimulus,S 10,31202,1,0
Mk65=Stimulus,S  8,31677,1,0
Mk66=Stimulus,S  3,32161,1,0
Mk67=Stimulus,S 10,32717,1,0
Mk68=Stimulus,S  8,33180,1,0
Mk69=Stimulus,S  9,33749,1,0
Mk70=Stimulus,S  4,34313,1,0
Mk71=Stimulus,S  7,34828,1,0
Mk72=Stimulus,S  6,35376,1,0
Mk73=Stimulus,S  5,35880,1,0
Mk74=Stimulus,S  3,36491,1,0
Mk75=Stimulus,S  5,36993,1,0
Mk76=Stimulus,S  6,37550,1,0
Mk77=Stimulus,S 15,38055,1,0
Mk78=Stimulus,S  1,38311,1,0
Mk79=Stimulus,S  4,38616,1,0
Mk80=Stimulus,S  3,39186,1,0
Mk81=Stimulus,S  3,39678,1,0
Mk82=Stimulus,S  7,40112,1,0
Mk83=Stimulus,S  4,40626,1,0
Mk84=Stimulus,S  3,41105,1,0
Mk85=Stimulus,S  3,41630,1,0
Mk86=Stimulus,S  6,42238,1,0
Mk87=Stimulus,S 12,42678,1,0
Mk88=Stimulus,S  2,43277,1,0
Mk89=Stimulus,S  5,43856,1,0
Mk90=Stimulus,S  1,44272,1,0
Mk91=Stimulus,S  8,44279,1,0
Mk92=Stimulus,S  6,44843,1,0
Mk93=Stimulus,S  5,45427,1,0
Mk94=Stimulus,S  9,46015,1,0
Mk95=Stimulus,S  6,46561,1,0
Mk96=Stimulus,S  9,47086,1,0
Mk97=Stimulus,S  5,47546,1,0
Mk98=Stimulus,S  6,48057,1,0
Mk99=Stimulus,S 10,48596,1,0
Mk100=Stimulus,S  6,49022,1,0
Mk101=Stimulus,S 14,49502,1,0
Mk102=Stimulus,S  1,49764,1,0
Mk103=Stimulus,S  7,50006,1,0
Mk104=Stimulus,S 10,50614,1,0
Mk105=Stimulus,S  2,51231,1,0
Mk106=Stimulus,S  7,51738,1,0
Mk107=Stimulus,S 12,52277,1,0
Mk108=Stimulus,S  1,52616,1,0
Mk109=Stimulus,S  2,52826,1,0
Mk110=Stimulus,S 13,53310,1,0
Mk111=Stimulus,S  1,53686,1,0
Mk112=Stimulus,S  8,53837,1,0
Mk113=Stimulus,S  4,54450,1,0
Mk114=Stimulus,S  7,55044,1,0
Mk115=Stimulus,S 10,55513,1,0
Mk116=Stimulus,S  8,55946,1,0
Mk117=Stimulus,S  7,56383,1,0
Mk118=Stimulus,S  9,56886,1,0
Mk119=Stimulus,S  5,57457,1,0
Mk120=Stimulus,S  1,57530,1,0
Mk121=Stimulus,S  5,57999,1,0
Mk122=Stimulus,S  4,58440,1,0
Mk123=Stimulus,S  1,58952,1,0
Mk124=Stimulus,S 15,58961,1,0
Mk125=Stimulus,S  5,59400,1,0
Mk126=Stimulus,S  1,59460,1,0
Mk127=Stimulus,S  2,59837,1,0
Mk128=Stimulus,S  7,60395,1,0
Mk129=Stimulus,S  3,60880,1,0
Mk130=Stimulus,S 11,61383,1,0
Mk131=Stimulus,S  1,61640,1,0
Mk132=Stimulus,S  9,61870,1,0
Mk133=Stimulus,S  9,62368,1,0
Mk134=Stimulus,S  2,62889,1,0
Mk135=Stimulus,S  4,63439,1,0
Mk136=Stimulus,S  4,63900,1,0
Mk137=Stimulus,S  9,64359,1,0
Mk138=Stimulus,S  5,64924,1,0
Mk139=Stimulus,S  3,65410,1,0
Mk140=Stimulus,S  3,65990,1,0
Mk141=Stimulus,S  5,66517,1,0
Mk142=Stimulus,S  3,66961,1,0
Mk143=Stimulus,S  1,66976,1,0
Mk144=Stimulus,S 10,67461,1,0
Mk145=Stimulus,S 11,68002,1,0
Mk146=Stimulus,S  1,68272,1,0
Mk147=Stimulus,S  9,68589,1,0
Mk148=Stimulus,S 15,69198,1,0
Mk149=Stimulus,S  1,69616,1,0
Mk150=Stimulus,S  7,69774,1,0
Mk151=Stimulus,S 10,70264,1,0
Mk152=Stimulus,S  2,70773,1,0
Mk153=Stimulus,S  5,71282,1,0
Mk154=Stimulus,S  6,71883,1,0
Mk155=Stimulus,S  9,72443,1,0
Mk156=Stimulus,S 12,73054,1,0
Mk157=Stimulus,S  1,73312,1,0
Mk158=Stimulus,S  5,73508,1,0
Mk159=Stimulus,S  5,74126,1,0
Mk160=Stimulus,S 12,74626,1,0
Mk161=Stimulus,S  1,74843,1,0
Mk162=Stimulus,S  3,75139,1,0
Mk163=Stimulus,S  2,75581,1,0
Mk164=Stimulus,S  2,76083,1,0
Mk165=Stimulus,S 10,76601,1,0
Mk166=Stimulus,S  6,77111,1,0
Mk167=Stimulus,S  4,77626,1,0
Mk168=Stimulus,S  1,77929,1,0
Mk169=Stimulus,S 11,78065,1,0
Mk170=Stimulus,S  1,78319,1,0
Mk171=Stimulus,S  4,78658,1,0
Mk172=Stimulus,S  2,79187,1,0
Mk173=Stimulus,S  6,79772,1,0
Mk174=Stimulus,S  7,80300,1,0
Mk175=Stimulus,S  7,80759,1,0
Mk176=Stimulus,S  8,81217,1,0
Mk177=Stimulus,S 10,81725,1,0
Mk178=Stimulus,S 10,82226,1,0
Mk179=Stimulus,S  4,82646,1,0
Mk180=Stimulus,S  5,83134,1,0
Mk181=Stimulus,S  8,83687,1,0
Mk182=Stimulus,S  8,84182,1,0
Mk183=Stimulus,S 14,84628,1,0
Mk184=Stimulus,S  1,84913,1,0
Mk185=Stimulus,S  8,85189,1,0
Mk186=Stimulus,S 13,85690,1,0
Mk187=Stimulus,S  1,85919,1,0
Mk188=Stimulus,S  4,86266,1,0
Mk189=Stimulus,S  9,86788,1,0
Mk190=Stimulus,S 11,87340,1,0
Mk191=Stimulus,S  1,87663,1,0
Mk192=Stimulus,S  8,87787,1,0
Mk193=Stimulus,S  2,88241,1,0
Mk194=Stimulus,S  4,88682,1,0
Mk195=Stimulus,S  3,89288,1,0
Mk196=Stimulus,S  3,89819,1,0
Mk197=Stimulus,S 10,90242,1,0
Mk198=Stimulus,S  4,90686,1,0
Mk199=Stimulus,S  2,91144,1,0
Mk200=Stimulus,S  7,91741,1,0
Mk201=Stimulus,S 11,92340,1,0
Mk202=Stimulus,S  1,92593,1,0
Mk203=Stimulus,S  5,92763,1,0
Mk204=Stimulus,S 15,93335,1,0
Mk205=Stimulus,S  1,93617,1,0
Mk206=Stimulus,S  2,93835,1,0
Mk207=Stimulus,S  5,94370,1,0
Mk208=Stimulus,S  8,94895,1,0
Mk209=Stimulus,S  4,95352,1,0
Mk210=Stimulus,S  9,95813,1,0
Mk211=Stimulus,S  1,96085,1,0
Mk212=Stimulus,S 10,96364,1,0
Mk213=Stimulus,S 15,96813,1,0
Mk214=Stimulus,S  1,97101,1,0
Mk215=Stimulus,S  2,97300,1,0
Mk216=Stimulus,S 10,97855,1,0
Mk217=Stimulus,S  4,98372,1,0
Mk218=Stimulus,S 10,98839,1,0
Mk219=Stimulus,S 13,99278,1,0
Mk220=Stimulus,S  1,99578,1,0
Mk221=Stimulus,S  4,99853,1,0
Mk222=Stimulus,S 13,100395,1,0
Mk223=Stimulus,S  1,100796,1,0
Mk224=Stimulus,S 11,100841,1,0
Mk225=Stimulus,S  1,101187,1,0
Mk226=Stimulus,S 10,101293,1,0
Mk227=Stimulus,S  5,101773,1,0
Mk228=Stimulus,S 10,102304,1,0
Mk229=Stimulus,S  7,102887,1,0
Mk230=Stimulus,S  4,103346,1,0
Mk231=Stimulus,S 13,103860,1,0
Mk232=Stimulus,S 12,104338,1,0
Mk233=Stimulus,S  1,104554,1,0
Mk234=Stimulus,S  8,104933,1,0
Mk235=Stimulus,S  9,105388,1,0
Mk236=Stimulus,S  2,105837,1,0
Mk237=Stimulus,S 13,106430,1,0
Mk238=Stimulus,S  1,106656,1,0
Mk239=Stimulus,S  6,106956,1,0
Mk240=Stimulus,S  6,107413,1,0
Mk241=Stimulus,S  9,108024,1,0
Mk242=Stimulus,S  4,108592,1,0
Mk243=Stimulus,S  4,109052,1,0
Mk244=Stimulus,S  6,109617,1,0
Mk245=Stimulus,S 10,110203,1,0
Mk246=Stimulus,S  4,110791,1,0
Mk247=Stimulus,S  9,111323,1,0
Mk248=Stimulus,S  2,111913,1,0
Mk249=Stimulus,S  9,112442,1,0
Mk250=Stimulus,S  2,112874,1,0
Mk251=Stimulus,S  9,113413,1,0
Mk252=Stimulus,S 12,113863,1,0
Mk253=Stimulus,S  1,114172,1,0
Mk254=Stimulus,S  7,114461,1,0
Mk255=Stimulus,S  3,115065,1,0
Mk256=Stimulus,S  2,115556,1,0
Mk257=Stimulus,S 11,116019,1,0
Mk258=Stimulus,S  1,116328,1,0
Mk259=Stimulus,S  5,116530,1,0
Mk260=Stimulus,S  4,117054,1,0
Mk261=Stimulus,S  3,117607,1,0
Mk262=Stimulus,S  8,118081,1,0
Mk263=Stimulus,S  7,118523,1,0
Mk264=Stimulus,S  7,118983,1,0
Mk265=Stimulus,S  8,119526,1,0
Mk266=Stimulus,S  7,120051,1,0
Mk267=Stimulus,S  8,120634,1,0
Mk268=Stimulus,S  9,121242,1,0
Mk269=Stimulus,S  7,121794,1,0
Mk270=Stimulus,S  3,122214,1,0
Mk271=Stimulus,S  8,122729,1,0
Mk272=Stimulus,S  3,123246,1,0
Mk273=Stimulus,S 10,123669,1,0
Mk274=Stimulus,S  5,124231,1,0
Mk275=Stimulus,S  6,124735,1,0
Mk276=Stimulus,S  6,125193,1,0
Mk277=Stimulus,S  4,125797,1,0
Mk278=Stimulus,S  5,126328,1,0
Mk279=Stimulus,S  2,126822,1,0
Mk280=Stimulus,S  8,127367,1,0
Mk281=Stimulus,S  9,127980,1,0
Mk282=Stimulus,S  3,128451,1,0
Mk283=Stimulus,S  6,128990,1,0
Mk284=Stimulus,S  4,129591,1,0
Mk285=Stimulus,S  7,130184,1,0
Mk286=Stimulus,S  4,130653,1,0
Mk287=Stimulus,S  2,131257,1,0
Mk288=Stimulus,S  6,131756,1,0
Mk289=Stimulus,S  4,132245,1,0
Mk290=Stimulus,S  2,132857,1,0
Mk291=Stimulus,S  9,133280,1,0
Mk292=Stimulus,S  9,133811,1,0
Mk293=Stimulus,S 13,134366,1,0
Mk294=Stimulus,S  1,134633,1,0
Mk295=Stimulus,S 10,134860,1,0
Mk296=Stimulus,S  9,135431,1,0
Mk297=Stimulus,S 14,136016,1,0
Mk298=Stimulus,S  1,136274,1,0
Mk299=Stimulus,S  2,136526,1,0
Mk300=Stimulus,S  8,137000,1,0
Mk301=Stimulus,S  4,137468,1,0
Mk302=Stimulus,S  6,137956,1,0
Mk303=Stimulus,S  3,138528,1,0
Mk304=Stimulus,S  4,139117,1,0
Mk305=Stimulus,S  8,139537,1,0
Mk306=Stimulus,S  3,139992,1,0
Mk307=Stimulus,S  7,140475,1,0
Mk308=Stimulus,S 10,141060,1,0
Mk309=Stimulus,S  4,141522,1,0
Mk310=Stimulus,S  9,142016,1,0
Mk311=Stimulus,S  8,142499,1,0
Mk312=Stimulus,S  5,142984,1,0
Mk313=Stimulus,S  5,143444,1,0
Mk314=Stimulus,S 10,144001,1,0
Mk315=Stimulus,S 12,144505,1,0
Mk316=Stimulus,S  1,144766,1,0
Mk317=Stimulus,S  6,145042,1,0
Mk318=Stimulus,S  8,145655,1,0
Mk319=Stimulus,S  9,146246,1,0
Mk320=Stimulus,S  3,146705,1,0
Mk321=Stimulus,S  8,147271,1,0
Mk322=Stimulus,S  7,147774,1,0
Mk323=Stimulus,S  6,148305,1,0
Mk324=Stimulus,S  2,148918,1,0
Mk325=Stimulus,S  6,149529,1,0
Mk326=Stimulus,S 15,150050,1,0
Mk327=Stimulus,S  1,150282,1,0
Mk328=Stimulus,S  9,150622,1,0
