# Supplementary material for: Effects of Sound Frequency on Audiovisual Integration: An Event-Related Potential Study
Source: PLoS One. 2015 Sep 18;10(9):e0138296. doi: 10.1371/journal.pone.0138296 (PMC4575110; doi:10.1371/journal.pone.0138296)
Supplement: S2 File — (ZIP) [file pone.0138296.s003.zip › S2 File/WuZhiwei001.vmrk]

Brain Vision Data Exchange Marker File, Version 1.0

[Common Infos]
Codepage=UTF-8
DataFile=20121231WuZhiwei001.eeg

[Marker Infos]
; Each entry: Mk<Marker number>=<Type>,<Description>,<Position in data points>,
; <Size in data points>, <Channel number (0 = marker is related to all channels)>
; Fields are delimited by commas, some fields might be omitted (empty).
; Commas in type or description text are coded as "\1".
Mk1=New Segment,,1,1,0,20121231133717895900
Mk2=Stimulus,S  5,2200,1,0
Mk3=Stimulus,S  3,2781,1,0
Mk4=Stimulus,S  9,3220,1,0
Mk5=Stimulus,S  1,3422,1,0
Mk6=Stimulus,S 14,3813,1,0
Mk7=Stimulus,S  1,4106,1,0
Mk8=Stimulus,S  9,4305,1,0
Mk9=Stimulus,S  1,4490,1,0
Mk10=Stimulus,S  7,4742,1,0
Mk11=Stimulus,S  6,5225,1,0
Mk12=Stimulus,S  6,5750,1,0
Mk13=Stimulus,S  7,6257,1,0
Mk14=Stimulus,S  3,6877,1,0
Mk15=Stimulus,S 10,7438,1,0
Mk16=Stimulus,S  7,7906,1,0
Mk17=Stimulus,S 10,8491,1,0
Mk18=Stimulus,S  2,8980,1,0
Mk19=Stimulus,S  5,9405,1,0
Mk20=Stimulus,S  8,9945,1,0
Mk21=Stimulus,S  8,10505,1,0
Mk22=Stimulus,S  3,11010,1,0
Mk23=Stimulus,S  7,11549,1,0
Mk24=Stimulus,S  6,12063,1,0
Mk25=Stimulus,S  5,12518,1,0
Mk26=Stimulus,S 10,12998,1,0
Mk27=Stimulus,S  8,13584,1,0
Mk28=Stimulus,S 14,14084,1,0
Mk29=Stimulus,S  1,14340,1,0
Mk30=Stimulus,S  2,14689,1,0
Mk31=Stimulus,S  8,15161,1,0
Mk32=Stimulus,S  6,15642,1,0
Mk33=Stimulus,S  7,16168,1,0
Mk34=Stimulus,S  3,16779,1,0
Mk35=Stimulus,S  7,17356,1,0
Mk36=Stimulus,S  5,17815,1,0
Mk37=Stimulus,S 10,18237,1,0
Mk38=Stimulus,S  2,18856,1,0
Mk39=Stimulus,S  2,19308,1,0
Mk40=Stimulus,S  8,19855,1,0
Mk41=Stimulus,S  6,20389,1,0
Mk42=Stimulus,S  8,20891,1,0
Mk43=Stimulus,S  2,21343,1,0
Mk44=Stimulus,S  7,21873,1,0
Mk45=Stimulus,S  9,22367,1,0
Mk46=Stimulus,S  6,22954,1,0
Mk47=Stimulus,S  5,23424,1,0
Mk48=Stimulus,S  3,23958,1,0
Mk49=Stimulus,S  2,24421,1,0
Mk50=Stimulus,S  3,24966,1,0
Mk51=Stimulus,S 15,25522,1,0
Mk52=Stimulus,S  1,25805,1,0
Mk53=Stimulus,S  5,26091,1,0
Mk54=Stimulus,S  6,26693,1,0
Mk55=Stimulus,S 10,27258,1,0
Mk56=Stimulus,S 14,27862,1,0
Mk57=Stimulus,S  1,28161,1,0
Mk58=Stimulus,S 10,28361,1,0
Mk59=Stimulus,S  9,28843,1,0
Mk60=Stimulus,S  3,29297,1,0
Mk61=Stimulus,S 14,29807,1,0
Mk62=Stimulus,S  1,30004,1,0
Mk63=Stimulus,S 10,30398,1,0
Mk64=Stimulus,S  7,30861,1,0
Mk65=Stimulus,S 10,31473,1,0
Mk66=Stimulus,S  8,31996,1,0
Mk67=Stimulus,S  3,32614,1,0
Mk68=Stimulus,S 10,33125,1,0
Mk69=Stimulus,S  8,33571,1,0
Mk70=Stimulus,S  9,34106,1,0
Mk71=Stimulus,S  4,34555,1,0
Mk72=Stimulus,S  7,35056,1,0
Mk73=Stimulus,S  6,35486,1,0
Mk74=Stimulus,S  5,35966,1,0
Mk75=Stimulus,S  3,36523,1,0
Mk76=Stimulus,S  5,36969,1,0
Mk77=Stimulus,S  6,37505,1,0
Mk78=Stimulus,S 15,37994,1,0
Mk79=Stimulus,S  1,38194,1,0
Mk80=Stimulus,S  4,38545,1,0
Mk81=Stimulus,S  3,39144,1,0
Mk82=Stimulus,S  3,39642,1,0
Mk83=Stimulus,S  7,40250,1,0
Mk84=Stimulus,S  4,40789,1,0
Mk85=Stimulus,S  3,41297,1,0
Mk86=Stimulus,S  3,41776,1,0
Mk87=Stimulus,S  6,42329,1,0
Mk88=Stimulus,S 12,42812,1,0
Mk89=Stimulus,S  1,43005,1,0
Mk90=Stimulus,S  2,43295,1,0
Mk91=Stimulus,S  5,43888,1,0
Mk92=Stimulus,S  8,44452,1,0
Mk93=Stimulus,S  6,45062,1,0
Mk94=Stimulus,S  5,45501,1,0
Mk95=Stimulus,S  9,46084,1,0
Mk96=Stimulus,S  6,46626,1,0
Mk97=Stimulus,S  9,47217,1,0
Mk98=Stimulus,S  5,47642,1,0
Mk99=Stimulus,S  6,48088,1,0
Mk100=Stimulus,S 10,48621,1,0
Mk101=Stimulus,S  6,49060,1,0
Mk102=Stimulus,S 14,49620,1,0
Mk103=Stimulus,S  1,49864,1,0
Mk104=Stimulus,S  7,50052,1,0
Mk105=Stimulus,S 10,50537,1,0
Mk106=Stimulus,S  2,51007,1,0
Mk107=Stimulus,S  7,51516,1,0
Mk108=Stimulus,S 12,52040,1,0
Mk109=Stimulus,S  1,52211,1,0
Mk110=Stimulus,S  2,52552,1,0
Mk111=Stimulus,S 13,53084,1,0
Mk112=Stimulus,S  1,53347,1,0
Mk113=Stimulus,S  8,53595,1,0
Mk114=Stimulus,S  4,54053,1,0
Mk115=Stimulus,S  7,54639,1,0
Mk116=Stimulus,S 10,55127,1,0
Mk117=Stimulus,S  8,55571,1,0
Mk118=Stimulus,S  7,56015,1,0
Mk119=Stimulus,S  9,56603,1,0
Mk120=Stimulus,S  5,57027,1,0
Mk121=Stimulus,S  5,57587,1,0
Mk122=Stimulus,S  4,58160,1,0
Mk123=Stimulus,S 15,58769,1,0
Mk124=Stimulus,S  1,58954,1,0
Mk125=Stimulus,S  5,59275,1,0
Mk126=Stimulus,S  2,59877,1,0
Mk127=Stimulus,S  7,60452,1,0
Mk128=Stimulus,S  3,60884,1,0
Mk129=Stimulus,S 11,61417,1,0
Mk130=Stimulus,S  1,61617,1,0
Mk131=Stimulus,S  9,61963,1,0
Mk132=Stimulus,S  9,62499,1,0
Mk133=Stimulus,S  2,62952,1,0
Mk134=Stimulus,S  4,63490,1,0
Mk135=Stimulus,S  4,64076,1,0
Mk136=Stimulus,S  9,64658,1,0
Mk137=Stimulus,S  5,65249,1,0
Mk138=Stimulus,S  3,65787,1,0
Mk139=Stimulus,S  3,66218,1,0
Mk140=Stimulus,S  5,66702,1,0
Mk141=Stimulus,S  3,67210,1,0
Mk142=Stimulus,S 10,67739,1,0
Mk143=Stimulus,S  1,67916,1,0
Mk144=Stimulus,S 11,68175,1,0
Mk145=Stimulus,S  1,68452,1,0
Mk146=Stimulus,S  9,68742,1,0
Mk147=Stimulus,S 15,69223,1,0
Mk148=Stimulus,S  1,69463,1,0
Mk149=Stimulus,S  7,69656,1,0
Mk150=Stimulus,S 10,70080,1,0
Mk151=Stimulus,S  2,70677,1,0
Mk152=Stimulus,S  5,71272,1,0
Mk153=Stimulus,S  6,71749,1,0
Mk154=Stimulus,S  9,72202,1,0
Mk155=Stimulus,S 12,72657,1,0
Mk156=Stimulus,S  1,72911,1,0
Mk157=Stimulus,S  5,73245,1,0
Mk158=Stimulus,S  5,73692,1,0
Mk159=Stimulus,S 12,74198,1,0
Mk160=Stimulus,S  1,74422,1,0
Mk161=Stimulus,S  3,74780,1,0
Mk162=Stimulus,S  2,75253,1,0
Mk163=Stimulus,S  2,75744,1,0
Mk164=Stimulus,S 10,76263,1,0
Mk165=Stimulus,S  6,76789,1,0
Mk166=Stimulus,S  4,77299,1,0
Mk167=Stimulus,S 11,77823,1,0
Mk168=Stimulus,S  1,78065,1,0
Mk169=Stimulus,S  4,78315,1,0
Mk170=Stimulus,S  2,78842,1,0
Mk171=Stimulus,S  6,79409,1,0
Mk172=Stimulus,S  7,79920,1,0
Mk173=Stimulus,S  7,80442,1,0
Mk174=Stimulus,S  8,80991,1,0
Mk175=Stimulus,S 10,81465,1,0
Mk176=Stimulus,S 10,81965,1,0
Mk177=Stimulus,S  4,82467,1,0
Mk178=Stimulus,S  5,83078,1,0
Mk179=Stimulus,S  8,83501,1,0
Mk180=Stimulus,S  8,83979,1,0
Mk181=Stimulus,S 14,84515,1,0
Mk182=Stimulus,S  1,84736,1,0
Mk183=Stimulus,S  8,84935,1,0
Mk184=Stimulus,S 13,85405,1,0
Mk185=Stimulus,S  1,85644,1,0
Mk186=Stimulus,S  4,85904,1,0
Mk187=Stimulus,S  9,86385,1,0
Mk188=Stimulus,S 11,86890,1,0
Mk189=Stimulus,S  1,87107,1,0
Mk190=Stimulus,S  8,87416,1,0
Mk191=Stimulus,S  2,87925,1,0
Mk192=Stimulus,S  4,88365,1,0
Mk193=Stimulus,S  3,88871,1,0
Mk194=Stimulus,S  3,89355,1,0
Mk195=Stimulus,S 10,89943,1,0
Mk196=Stimulus,S  4,90521,1,0
Mk197=Stimulus,S  2,90990,1,0
Mk198=Stimulus,S  7,91524,1,0
Mk199=Stimulus,S 11,92066,1,0
Mk200=Stimulus,S  1,92290,1,0
Mk201=Stimulus,S  5,92646,1,0
Mk202=Stimulus,S 15,93184,1,0
Mk203=Stimulus,S  1,93418,1,0
Mk204=Stimulus,S  2,93712,1,0
Mk205=Stimulus,S  5,94270,1,0
Mk206=Stimulus,S  8,94868,1,0
Mk207=Stimulus,S  4,95320,1,0
Mk208=Stimulus,S  9,95740,1,0
Mk209=Stimulus,S 10,96344,1,0
Mk210=Stimulus,S 15,96780,1,0
Mk211=Stimulus,S  1,96989,1,0
Mk212=Stimulus,S  2,97329,1,0
Mk213=Stimulus,S 10,97840,1,0
Mk214=Stimulus,S  4,98263,1,0
Mk215=Stimulus,S 10,98720,1,0
Mk216=Stimulus,S 13,99301,1,0
Mk217=Stimulus,S  1,99605,1,0
Mk218=Stimulus,S  4,99758,1,0
Mk219=Stimulus,S 13,100358,1,0
Mk220=Stimulus,S  1,100540,1,0
Mk221=Stimulus,S 11,100936,1,0
Mk222=Stimulus,S  1,101156,1,0
Mk223=Stimulus,S 10,101360,1,0
Mk224=Stimulus,S  5,101914,1,0
Mk225=Stimulus,S 10,102436,1,0
Mk226=Stimulus,S  7,103029,1,0
Mk227=Stimulus,S  4,103491,1,0
Mk228=Stimulus,S 13,103945,1,0
Mk229=Stimulus,S  1,104136,1,0
Mk230=Stimulus,S 12,104399,1,0
Mk231=Stimulus,S  1,104603,1,0
Mk232=Stimulus,S  8,104886,1,0
Mk233=Stimulus,S  9,105363,1,0
Mk234=Stimulus,S  2,105967,1,0
Mk235=Stimulus,S 13,106481,1,0
Mk236=Stimulus,S  1,106655,1,0
Mk237=Stimulus,S  6,106956,1,0
Mk238=Stimulus,S  6,107560,1,0
Mk239=Stimulus,S  9,107994,1,0
Mk240=Stimulus,S  4,108547,1,0
Mk241=Stimulus,S  4,109023,1,0
Mk242=Stimulus,S  6,109590,1,0
Mk243=Stimulus,S 10,110011,1,0
Mk244=Stimulus,S  4,110462,1,0
Mk245=Stimulus,S  9,110931,1,0
Mk246=Stimulus,S  2,111371,1,0
Mk247=Stimulus,S  9,111879,1,0
Mk248=Stimulus,S  2,112316,1,0
Mk249=Stimulus,S  9,112763,1,0
Mk250=Stimulus,S 12,113244,1,0
Mk251=Stimulus,S  1,113461,1,0
Mk252=Stimulus,S  7,113845,1,0
Mk253=Stimulus,S  1,114037,1,0
Mk254=Stimulus,S  3,114300,1,0
Mk255=Stimulus,S  2,114815,1,0
Mk256=Stimulus,S 11,115419,1,0
Mk257=Stimulus,S  1,115681,1,0
Mk258=Stimulus,S  5,116024,1,0
Mk259=Stimulus,S  4,116463,1,0
Mk260=Stimulus,S  3,116942,1,0
Mk261=Stimulus,S  8,117457,1,0
Mk262=Stimulus,S  7,117946,1,0
Mk263=Stimulus,S  7,118398,1,0
Mk264=Stimulus,S  8,118820,1,0
Mk265=Stimulus,S  7,119299,1,0
Mk266=Stimulus,S  8,119811,1,0
Mk267=Stimulus,S  9,120314,1,0
Mk268=Stimulus,S  7,120893,1,0
Mk269=Stimulus,S  3,121380,1,0
Mk270=Stimulus,S  8,121839,1,0
Mk271=Stimulus,S  3,122440,1,0
Mk272=Stimulus,S 10,123021,1,0
Mk273=Stimulus,S  5,123611,1,0
Mk274=Stimulus,S  6,124095,1,0
Mk275=Stimulus,S  6,124663,1,0
Mk276=Stimulus,S  4,125239,1,0
Mk277=Stimulus,S  5,125680,1,0
Mk278=Stimulus,S  2,126285,1,0
Mk279=Stimulus,S  8,126798,1,0
Mk280=Stimulus,S  9,127400,1,0
Mk281=Stimulus,S  3,127938,1,0
Mk282=Stimulus,S  6,128449,1,0
Mk283=Stimulus,S  4,129032,1,0
Mk284=Stimulus,S  7,129485,1,0
Mk285=Stimulus,S  4,130039,1,0
Mk286=Stimulus,S  2,130545,1,0
Mk287=Stimulus,S  6,131164,1,0
Mk288=Stimulus,S  4,131747,1,0
Mk289=Stimulus,S  2,132186,1,0
Mk290=Stimulus,S  9,132715,1,0
Mk291=Stimulus,S  9,133209,1,0
Mk292=Stimulus,S 13,133693,1,0
Mk293=Stimulus,S 10,134277,1,0
Mk294=Stimulus,S  9,134794,1,0
Mk295=Stimulus,S 14,135252,1,0
Mk296=Stimulus,S  1,135533,1,0
Mk297=Stimulus,S  2,135738,1,0
Mk298=Stimulus,S  8,136239,1,0
Mk299=Stimulus,S  4,136754,1,0
Mk300=Stimulus,S  6,137181,1,0
Mk301=Stimulus,S  3,137709,1,0
Mk302=Stimulus,S  4,138151,1,0
Mk303=Stimulus,S  8,138753,1,0
Mk304=Stimulus,S  3,139318,1,0
Mk305=Stimulus,S  7,139916,1,0
Mk306=Stimulus,S 10,140363,1,0
Mk307=Stimulus,S  4,140875,1,0
Mk308=Stimulus,S  9,141328,1,0
Mk309=Stimulus,S  8,141804,1,0
Mk310=Stimulus,S  5,142272,1,0
Mk311=Stimulus,S  5,142698,1,0
Mk312=Stimulus,S 10,143138,1,0
Mk313=Stimulus,S 12,143635,1,0
Mk314=Stimulus,S  1,143875,1,0
Mk315=Stimulus,S  6,144143,1,0
Mk316=Stimulus,S  8,144580,1,0
Mk317=Stimulus,S  9,145175,1,0
Mk318=Stimulus,S  3,145794,1,0
Mk319=Stimulus,S  8,146309,1,0
Mk320=Stimulus,S  7,146782,1,0
Mk321=Stimulus,S  6,147211,1,0
Mk322=Stimulus,S  2,147780,1,0
Mk323=Stimulus,S  6,148322,1,0
Mk324=Stimulus,S 15,148760,1,0
Mk325=Stimulus,S  1,149038,1,0
Mk326=Stimulus,S  9,149308,1,0
