# Supplementary material for: Effects of Sound Frequency on Audiovisual Integration: An Event-Related Potential Study
Source: PLoS One. 2015 Sep 18;10(9):e0138296. doi: 10.1371/journal.pone.0138296 (PMC4575110; doi:10.1371/journal.pone.0138296)
Supplement: S2 File — (ZIP) [file pone.0138296.s003.zip › S2 File/YoshitakeMasanori001.vhdr]

Brain Vision Data Exchange Header File Version 1.0
; Data created by the Vision Recorder

[Common Infos]
Codepage=UTF-8
DataFile=20121107YoshitakeMasanori001.eeg
MarkerFile=20121107YoshitakeMasanori001.vmrk
DataFormat=BINARY
; Data orientation: MULTIPLEXED=ch1,pt1, ch2,pt1 ...
DataOrientation=MULTIPLEXED
NumberOfChannels=32
; Sampling interval in microseconds
SamplingInterval=2000

[Binary Infos]
BinaryFormat=INT_16

[Channel Infos]
; Each entry: Ch<Channel number>=<Name>,<Reference channel name>,
; <Resolution in "Unit">,<Unit>, Future extensions..
; Fields are delimited by commas, some fields might be omitted (empty).
; Commas in channel names are coded as "\1".
Ch1=Fp1,,0.1,µV
Ch2=Fp2,,0.1,µV
Ch3=F7,,0.1,µV
Ch4=F3,,0.1,µV
Ch5=Fz,,0.1,µV
Ch6=F4,,0.1,µV
Ch7=F8,,0.1,µV
Ch8=FC5,,0.1,µV
Ch9=FC1,,0.1,µV
Ch10=FC2,,0.1,µV
Ch11=FC6,,0.1,µV
Ch12=T7,,0.1,µV
Ch13=C3,,0.1,µV
Ch14=Cz,,0.1,µV
Ch15=C4,,0.1,µV
Ch16=T8,,0.1,µV
Ch17=TP9,,0.1,µV
Ch18=CP5,,0.1,µV
Ch19=CP1,,0.1,µV
Ch20=CP2,,0.1,µV
Ch21=CP6,,0.1,µV
Ch22=TP10,,0.1,µV
Ch23=P7,,0.1,µV
Ch24=P3,,0.1,µV
Ch25=Pz,,0.1,µV
Ch26=P4,,0.1,µV
Ch27=P8,,0.1,µV
Ch28=O1,,0.1,µV
Ch29=Oz,,0.1,µV
Ch30=O2,,0.1,µV
Ch31=He,,0.1,µV
Ch32=Ve,,0.1,µV

[Comment]

A m p l i f i e r  S e t u p
============================
Number of channels: 32
Sampling Rate [Hz]: 500
Sampling Interval [µS]: 2000

Channels
--------
#     Name      Phys. Chn.    Resolution / Unit   Low Cutoff [s]   High Cutoff [Hz]   Notch [Hz]
1     Fp1         1                0.1 µV             10             1000              Off
2     Fp2         2                0.1 µV             10             1000              Off
3     F7          3                0.1 µV             10             1000              Off
4     F3          4                0.1 µV             10             1000              Off
5     Fz          5                0.1 µV             10             1000              Off
6     F4          6                0.1 µV             10             1000              Off
7     F8          7                0.1 µV             10             1000              Off
8     FC5         8                0.1 µV             10             1000              Off
9     FC1         9                0.1 µV             10             1000              Off
10    FC2         10               0.1 µV             10             1000              Off
11    FC6         11               0.1 µV             10             1000              Off
12    T7          12               0.1 µV             10             1000              Off
13    C3          13               0.1 µV             10             1000              Off
14    Cz          14               0.1 µV             10             1000              Off
15    C4          15               0.1 µV             10             1000              Off
16    T8          16               0.1 µV             10             1000              Off
17    TP9         17               0.1 µV             10             1000              Off
18    CP5         18               0.1 µV             10             1000              Off
19    CP1         19               0.1 µV             10             1000              Off
20    CP2         20               0.1 µV             10             1000              Off
21    CP6         21               0.1 µV             10             1000              Off
22    TP10        22               0.1 µV             10             1000              Off
23    P7          23               0.1 µV             10             1000              Off
24    P3          24               0.1 µV             10             1000              Off
25    Pz          25               0.1 µV             10             1000              Off
26    P4          26               0.1 µV             10             1000              Off
27    P8          27               0.1 µV             10             1000              Off
28    O1          28               0.1 µV             10             1000              Off
29    Oz          29               0.1 µV             10             1000              Off
30    O2          30               0.1 µV             10             1000              Off
31    He          31               0.1 µV             10             1000              Off
32    Ve          32               0.1 µV             10             1000              Off

S o f t w a r e  F i l t e r s
==============================
Disabled


Impedance [kOhm] at 16:32:13 :
Fp1:          4
Fp2:          5
F7:           2
F3:           3
Fz:           4
F4:           4
F8:           3
FC5:          3
FC1:          1
FC2:          2
FC6:          2
T7:           2
C3:           2
Cz:           2
C4:           2
T8:           3
TP9:          3
CP5:          2
CP1:          2
CP2:          1
CP6:          3
TP10:         3
P7:           4
P3:           2
Pz:           1
P4:           2
P8:           3
O1:           3
Oz:           2
O2:           1
He:           2
Ve:           2
