# Supplementary material for: Effects of Sound Frequency on Audiovisual Integration: An Event-Related Potential Study
Source: PLoS One. 2015 Sep 18;10(9):e0138296. doi: 10.1371/journal.pone.0138296 (PMC4575110; doi:10.1371/journal.pone.0138296)
Supplement: S2 File — (ZIP) [file pone.0138296.s003.zip › S2 File/YoshitakeMasanori001.vmrk]

Brain Vision Data Exchange Marker File, Version 1.0

[Common Infos]
Codepage=UTF-8
DataFile=20121107YoshitakeMasanori001.eeg

[Marker Infos]
; Each entry: Mk<Marker number>=<Type>,<Description>,<Position in data points>,
; <Size in data points>, <Channel number (0 = marker is related to all channels)>
; Fields are delimited by commas, some fields might be omitted (empty).
; Commas in type or description text are coded as "\1".
Mk1=New Segment,,1,1,0,20121107163348203751
Mk2=Stimulus,S  5,2688,1,0
Mk3=Stimulus,S  3,3298,1,0
Mk4=Stimulus,S  9,3852,1,0
Mk5=Stimulus,S 14,4465,1,0
Mk6=Stimulus,S  1,4750,1,0
Mk7=Stimulus,S  9,4919,1,0
Mk8=Stimulus,S  7,5519,1,0
Mk9=Stimulus,S  6,6030,1,0
Mk10=Stimulus,S  6,6564,1,0
Mk11=Stimulus,S  7,7043,1,0
Mk12=Stimulus,S  3,7612,1,0
Mk13=Stimulus,S 10,8123,1,0
Mk14=Stimulus,S  7,8629,1,0
Mk15=Stimulus,S 10,9135,1,0
Mk16=Stimulus,S  2,9645,1,0
Mk17=Stimulus,S  5,10124,1,0
Mk18=Stimulus,S  8,10671,1,0
Mk19=Stimulus,S  8,11156,1,0
Mk20=Stimulus,S  1,11555,1,0
Mk21=Stimulus,S  3,11703,1,0
Mk22=Stimulus,S  7,12225,1,0
Mk23=Stimulus,S  6,12707,1,0
Mk24=Stimulus,S  5,13210,1,0
Mk25=Stimulus,S 10,13730,1,0
Mk26=Stimulus,S  8,14324,1,0
Mk27=Stimulus,S 14,14748,1,0
Mk28=Stimulus,S  1,15009,1,0
Mk29=Stimulus,S  2,15187,1,0
Mk30=Stimulus,S  8,15621,1,0
Mk31=Stimulus,S  6,16196,1,0
Mk32=Stimulus,S  7,16620,1,0
Mk33=Stimulus,S  3,17118,1,0
Mk34=Stimulus,S  7,17628,1,0
Mk35=Stimulus,S  5,18070,1,0
Mk36=Stimulus,S 10,18525,1,0
Mk37=Stimulus,S  2,18976,1,0
Mk38=Stimulus,S  2,19449,1,0
Mk39=Stimulus,S  8,19880,1,0
Mk40=Stimulus,S  6,20336,1,0
Mk41=Stimulus,S  8,20929,1,0
Mk42=Stimulus,S  2,21376,1,0
Mk43=Stimulus,S  7,21992,1,0
Mk44=Stimulus,S  9,22451,1,0
Mk45=Stimulus,S  6,22989,1,0
Mk46=Stimulus,S  5,23478,1,0
Mk47=Stimulus,S  3,23941,1,0
Mk48=Stimulus,S  2,24440,1,0
Mk49=Stimulus,S  3,24897,1,0
Mk50=Stimulus,S 15,25455,1,0
Mk51=Stimulus,S  1,25720,1,0
Mk52=Stimulus,S  5,25889,1,0
Mk53=Stimulus,S  6,26377,1,0
Mk54=Stimulus,S 10,26808,1,0
Mk55=Stimulus,S 14,27343,1,0
Mk56=Stimulus,S  1,27595,1,0
Mk57=Stimulus,S 10,27839,1,0
Mk58=Stimulus,S  9,28408,1,0
Mk59=Stimulus,S  3,28911,1,0
Mk60=Stimulus,S 14,29469,1,0
Mk61=Stimulus,S  1,29720,1,0
Mk62=Stimulus,S 10,30013,1,0
Mk63=Stimulus,S  7,30527,1,0
Mk64=Stimulus,S 10,31122,1,0
Mk65=Stimulus,S  8,31649,1,0
Mk66=Stimulus,S  3,32268,1,0
Mk67=Stimulus,S 10,32819,1,0
Mk68=Stimulus,S  8,33323,1,0
Mk69=Stimulus,S  9,33882,1,0
Mk70=Stimulus,S  4,34385,1,0
Mk71=Stimulus,S  7,34923,1,0
Mk72=Stimulus,S  6,35535,1,0
Mk73=Stimulus,S  5,36042,1,0
Mk74=Stimulus,S  3,36600,1,0
Mk75=Stimulus,S  5,37074,1,0
Mk76=Stimulus,S  6,37535,1,0
Mk77=Stimulus,S 15,38051,1,0
Mk78=Stimulus,S  1,38313,1,0
Mk79=Stimulus,S  4,38530,1,0
Mk80=Stimulus,S  3,38958,1,0
Mk81=Stimulus,S  3,39420,1,0
Mk82=Stimulus,S  7,39997,1,0
Mk83=Stimulus,S  4,40577,1,0
Mk84=Stimulus,S  3,41128,1,0
Mk85=Stimulus,S  3,41589,1,0
Mk86=Stimulus,S  6,42137,1,0
Mk87=Stimulus,S 12,42717,1,0
Mk88=Stimulus,S  1,42993,1,0
Mk89=Stimulus,S  2,43180,1,0
Mk90=Stimulus,S  5,43666,1,0
Mk91=Stimulus,S  8,44243,1,0
Mk92=Stimulus,S  6,44804,1,0
Mk93=Stimulus,S  5,45391,1,0
Mk94=Stimulus,S  9,45999,1,0
Mk95=Stimulus,S  6,46566,1,0
Mk96=Stimulus,S  9,46991,1,0
Mk97=Stimulus,S  5,47550,1,0
Mk98=Stimulus,S  6,48117,1,0
Mk99=Stimulus,S 10,48647,1,0
Mk100=Stimulus,S  6,49259,1,0
Mk101=Stimulus,S 14,49787,1,0
Mk102=Stimulus,S  1,50079,1,0
Mk103=Stimulus,S  7,50325,1,0
Mk104=Stimulus,S 10,50902,1,0
Mk105=Stimulus,S  2,51326,1,0
Mk106=Stimulus,S  7,51773,1,0
Mk107=Stimulus,S 12,52259,1,0
Mk108=Stimulus,S  1,52478,1,0
Mk109=Stimulus,S  2,52769,1,0
Mk110=Stimulus,S 13,53272,1,0
Mk111=Stimulus,S  8,53718,1,0
Mk112=Stimulus,S  4,54305,1,0
Mk113=Stimulus,S  7,54868,1,0
Mk114=Stimulus,S 10,55351,1,0
Mk115=Stimulus,S  8,55892,1,0
Mk116=Stimulus,S  7,56474,1,0
Mk117=Stimulus,S  9,56925,1,0
Mk118=Stimulus,S  5,57386,1,0
Mk119=Stimulus,S  5,57914,1,0
Mk120=Stimulus,S  4,58458,1,0
Mk121=Stimulus,S 15,58980,1,0
Mk122=Stimulus,S  1,59290,1,0
Mk123=Stimulus,S  5,59571,1,0
Mk124=Stimulus,S  2,60113,1,0
Mk125=Stimulus,S  7,60716,1,0
Mk126=Stimulus,S  3,61228,1,0
Mk127=Stimulus,S 11,61820,1,0
Mk128=Stimulus,S  1,62119,1,0
Mk129=Stimulus,S  9,62300,1,0
Mk130=Stimulus,S  9,62728,1,0
Mk131=Stimulus,S  2,63269,1,0
Mk132=Stimulus,S  4,63837,1,0
Mk133=Stimulus,S  4,64366,1,0
Mk134=Stimulus,S  9,64868,1,0
Mk135=Stimulus,S  5,65300,1,0
Mk136=Stimulus,S  3,65874,1,0
Mk137=Stimulus,S  3,66483,1,0
Mk138=Stimulus,S  5,67080,1,0
Mk139=Stimulus,S  3,67676,1,0
Mk140=Stimulus,S 10,68280,1,0
Mk141=Stimulus,S 11,68742,1,0
Mk142=Stimulus,S  1,69056,1,0
Mk143=Stimulus,S  9,69312,1,0
Mk144=Stimulus,S 15,69929,1,0
Mk145=Stimulus,S  1,70236,1,0
Mk146=Stimulus,S  7,70469,1,0
Mk147=Stimulus,S 10,70891,1,0
Mk148=Stimulus,S  2,71495,1,0
Mk149=Stimulus,S  5,71919,1,0
Mk150=Stimulus,S  6,72509,1,0
Mk151=Stimulus,S  9,72930,1,0
Mk152=Stimulus,S 12,73469,1,0
Mk153=Stimulus,S  1,73783,1,0
Mk154=Stimulus,S  5,74068,1,0
Mk155=Stimulus,S  5,74616,1,0
Mk156=Stimulus,S 12,75201,1,0
Mk157=Stimulus,S  1,75447,1,0
Mk158=Stimulus,S  3,75650,1,0
Mk159=Stimulus,S  2,76161,1,0
Mk160=Stimulus,S  2,76697,1,0
Mk161=Stimulus,S 10,77157,1,0
Mk162=Stimulus,S  6,77765,1,0
Mk163=Stimulus,S  4,78293,1,0
Mk164=Stimulus,S 11,78813,1,0
Mk165=Stimulus,S  1,79111,1,0
Mk166=Stimulus,S  4,79374,1,0
Mk167=Stimulus,S  2,79962,1,0
Mk168=Stimulus,S  6,80407,1,0
Mk169=Stimulus,S  7,80982,1,0
Mk170=Stimulus,S  7,81540,1,0
Mk171=Stimulus,S  8,81991,1,0
Mk172=Stimulus,S 10,82449,1,0
Mk173=Stimulus,S 10,82882,1,0
Mk174=Stimulus,S  4,83492,1,0
Mk175=Stimulus,S  5,84066,1,0
Mk176=Stimulus,S  8,84504,1,0
Mk177=Stimulus,S  8,85083,1,0
Mk178=Stimulus,S 14,85528,1,0
Mk179=Stimulus,S  1,85767,1,0
Mk180=Stimulus,S  8,86119,1,0
Mk181=Stimulus,S 13,86716,1,0
Mk182=Stimulus,S  1,87010,1,0
Mk183=Stimulus,S  4,87279,1,0
Mk184=Stimulus,S  9,87721,1,0
Mk185=Stimulus,S 11,88290,1,0
Mk186=Stimulus,S  1,88541,1,0
Mk187=Stimulus,S  8,88830,1,0
Mk188=Stimulus,S  2,89293,1,0
Mk189=Stimulus,S  4,89831,1,0
Mk190=Stimulus,S  3,90320,1,0
Mk191=Stimulus,S  3,90757,1,0
Mk192=Stimulus,S 10,91362,1,0
Mk193=Stimulus,S  4,91919,1,0
Mk194=Stimulus,S  2,92459,1,0
Mk195=Stimulus,S  7,92896,1,0
Mk196=Stimulus,S 11,93498,1,0
Mk197=Stimulus,S  1,93830,1,0
Mk198=Stimulus,S  5,94115,1,0
Mk199=Stimulus,S 15,94598,1,0
Mk200=Stimulus,S  1,94853,1,0
Mk201=Stimulus,S  2,95199,1,0
Mk202=Stimulus,S  5,95712,1,0
Mk203=Stimulus,S  8,96134,1,0
Mk204=Stimulus,S  4,96748,1,0
Mk205=Stimulus,S  9,97190,1,0
Mk206=Stimulus,S 10,97633,1,0
Mk207=Stimulus,S 15,98247,1,0
Mk208=Stimulus,S  1,98564,1,0
Mk209=Stimulus,S  2,98791,1,0
Mk210=Stimulus,S 10,99265,1,0
Mk211=Stimulus,S  4,99778,1,0
Mk212=Stimulus,S 10,100369,1,0
Mk213=Stimulus,S 13,100790,1,0
Mk214=Stimulus,S  1,101064,1,0
Mk215=Stimulus,S  4,101376,1,0
Mk216=Stimulus,S 13,101967,1,0
Mk217=Stimulus,S  1,102213,1,0
Mk218=Stimulus,S 11,102514,1,0
Mk219=Stimulus,S  1,102775,1,0
Mk220=Stimulus,S 10,102964,1,0
Mk221=Stimulus,S  5,103513,1,0
Mk222=Stimulus,S 10,104094,1,0
Mk223=Stimulus,S  7,104699,1,0
Mk224=Stimulus,S  4,105205,1,0
Mk225=Stimulus,S 13,105736,1,0
Mk226=Stimulus,S  1,105994,1,0
Mk227=Stimulus,S 12,106170,1,0
Mk228=Stimulus,S  8,106693,1,0
Mk229=Stimulus,S  9,107170,1,0
Mk230=Stimulus,S  2,107724,1,0
Mk231=Stimulus,S 13,108343,1,0
Mk232=Stimulus,S  1,108565,1,0
Mk233=Stimulus,S  6,108958,1,0
Mk234=Stimulus,S  6,109537,1,0
Mk235=Stimulus,S  9,110117,1,0
Mk236=Stimulus,S  4,110706,1,0
Mk237=Stimulus,S  4,111319,1,0
Mk238=Stimulus,S  6,111778,1,0
Mk239=Stimulus,S 10,112360,1,0
Mk240=Stimulus,S  4,112847,1,0
Mk241=Stimulus,S  9,113422,1,0
Mk242=Stimulus,S  2,113865,1,0
Mk243=Stimulus,S  9,114485,1,0
Mk244=Stimulus,S  2,114961,1,0
Mk245=Stimulus,S  9,115502,1,0
Mk246=Stimulus,S 12,115932,1,0
Mk247=Stimulus,S  7,116367,1,0
Mk248=Stimulus,S  3,116955,1,0
Mk249=Stimulus,S  2,117546,1,0
Mk250=Stimulus,S 11,118039,1,0
Mk251=Stimulus,S  5,118560,1,0
Mk252=Stimulus,S  4,119097,1,0
Mk253=Stimulus,S  3,119548,1,0
Mk254=Stimulus,S  8,120090,1,0
Mk255=Stimulus,S  7,120620,1,0
Mk256=Stimulus,S  7,121219,1,0
Mk257=Stimulus,S  8,121642,1,0
Mk258=Stimulus,S  7,122125,1,0
Mk259=Stimulus,S  8,122552,1,0
Mk260=Stimulus,S  9,123084,1,0
Mk261=Stimulus,S  7,123628,1,0
Mk262=Stimulus,S  3,124197,1,0
Mk263=Stimulus,S  8,124760,1,0
Mk264=Stimulus,S  3,125332,1,0
Mk265=Stimulus,S 10,125877,1,0
Mk266=Stimulus,S  5,126420,1,0
Mk267=Stimulus,S  6,127020,1,0
Mk268=Stimulus,S  6,127554,1,0
Mk269=Stimulus,S  4,128174,1,0
Mk270=Stimulus,S  5,128784,1,0
Mk271=Stimulus,S  2,129214,1,0
Mk272=Stimulus,S  8,129804,1,0
Mk273=Stimulus,S  9,130303,1,0
Mk274=Stimulus,S  3,130864,1,0
Mk275=Stimulus,S  6,131403,1,0
Mk276=Stimulus,S  4,131991,1,0
Mk277=Stimulus,S  7,132466,1,0
Mk278=Stimulus,S  4,133068,1,0
Mk279=Stimulus,S  2,133522,1,0
Mk280=Stimulus,S  6,134083,1,0
Mk281=Stimulus,S  4,134690,1,0
Mk282=Stimulus,S  2,135170,1,0
Mk283=Stimulus,S  9,135789,1,0
Mk284=Stimulus,S  9,136378,1,0
Mk285=Stimulus,S 13,136866,1,0
Mk286=Stimulus,S  1,137151,1,0
Mk287=Stimulus,S 10,137327,1,0
Mk288=Stimulus,S  9,137755,1,0
Mk289=Stimulus,S 14,138296,1,0
Mk290=Stimulus,S  2,138756,1,0
Mk291=Stimulus,S  8,139252,1,0
Mk292=Stimulus,S  4,139855,1,0
Mk293=Stimulus,S  6,140304,1,0
Mk294=Stimulus,S  3,140783,1,0
Mk295=Stimulus,S  4,141272,1,0
Mk296=Stimulus,S  8,141790,1,0
Mk297=Stimulus,S  3,142325,1,0
Mk298=Stimulus,S  7,142749,1,0
Mk299=Stimulus,S 10,143353,1,0
Mk300=Stimulus,S  4,143922,1,0
Mk301=Stimulus,S  9,144426,1,0
Mk302=Stimulus,S  8,144908,1,0
Mk303=Stimulus,S  5,145387,1,0
Mk304=Stimulus,S  5,145838,1,0
Mk305=Stimulus,S 10,146304,1,0
Mk306=Stimulus,S 12,146728,1,0
Mk307=Stimulus,S  1,146995,1,0
Mk308=Stimulus,S  6,147252,1,0
Mk309=Stimulus,S  8,147848,1,0
Mk310=Stimulus,S  9,148318,1,0
Mk311=Stimulus,S  3,148794,1,0
Mk312=Stimulus,S  8,149272,1,0
Mk313=Stimulus,S  7,149845,1,0
Mk314=Stimulus,S  6,150379,1,0
Mk315=Stimulus,S  2,150947,1,0
Mk316=Stimulus,S  6,151414,1,0
Mk317=Stimulus,S 15,152009,1,0
Mk318=Stimulus,S  1,152292,1,0
Mk319=Stimulus,S  9,152562,1,0
