# Supplementary material for: Effects of Sound Frequency on Audiovisual Integration: An Event-Related Potential Study
Source: PLoS One. 2015 Sep 18;10(9):e0138296. doi: 10.1371/journal.pone.0138296 (PMC4575110; doi:10.1371/journal.pone.0138296)
Supplement: S3 File — (ZIP) [file pone.0138296.s004.zip]

Archive with 22 entries (21 files):
- S3 File/
- S3 File/ArakiYuuta001.eeg
- S3 File/ArakiYuuta001.vhdr
- S3 File/ArakiYuuta001.vmrk
- S3 File/FengYang001.eeg
- S3 File/FengYang001.vhdr
- S3 File/FengYang001.vmrk
- S3 File/GoKouichi001.eeg
- S3 File/GoKouichi001.vhdr
- S3 File/GoKouichi001.vmrk
- S3 File/HikinoYuu001.eeg
- S3 File/HikinoYuu001.vhdr
- S3 File/HikinoYuu001.vmrk
- S3 File/InaiYoshinobu001.eeg
- S3 File/InaiYoshinobu001.vhdr
- S3 File/InaiYoshinobu001.vmrk
- S3 File/KaraiNobuyuki001.eeg
- S3 File/KaraiNobuyuki001.vhdr
- S3 File/KaraiNobuyuki001.vmrk
- S3 File/LinZhengLong001.eeg
- S3 File/LinZhengLong001.vhdr
- S3 File/LinZhengLong001.vmrk
