# Supplementary material for: Effects of Sound Frequency on Audiovisual Integration: An Event-Related Potential Study
Source: PLoS One. 2015 Sep 18;10(9):e0138296. doi: 10.1371/journal.pone.0138296 (PMC4575110; doi:10.1371/journal.pone.0138296)
Supplement: S3 File — (ZIP) [file pone.0138296.s004.zip › S3 File/ArakiYuuta001.vmrk]

Brain Vision Data Exchange Marker File, Version 1.0

[Common Infos]
Codepage=UTF-8
DataFile=20121031ArakiYuuta001.eeg

[Marker Infos]
; Each entry: Mk<Marker number>=<Type>,<Description>,<Position in data points>,
; <Size in data points>, <Channel number (0 = marker is related to all channels)>
; Fields are delimited by commas, some fields might be omitted (empty).
; Commas in type or description text are coded as "\1".
Mk1=New Segment,,1,1,0,20121031135135767357
Mk2=Stimulus,S  5,2376,1,0
Mk3=Stimulus,S  3,2965,1,0
Mk4=Stimulus,S  9,3393,1,0
Mk5=Stimulus,S 14,3933,1,0
Mk6=Stimulus,S  1,4148,1,0
Mk7=Stimulus,S  9,4489,1,0
Mk8=Stimulus,S  7,4961,1,0
Mk9=Stimulus,S  6,5552,1,0
Mk10=Stimulus,S  6,6118,1,0
Mk11=Stimulus,S  7,6686,1,0
Mk12=Stimulus,S  3,7240,1,0
Mk13=Stimulus,S 10,7806,1,0
Mk14=Stimulus,S  7,8345,1,0
Mk15=Stimulus,S 10,8858,1,0
Mk16=Stimulus,S  2,9465,1,0
Mk17=Stimulus,S  5,9995,1,0
Mk18=Stimulus,S  8,10420,1,0
Mk19=Stimulus,S  8,10890,1,0
Mk20=Stimulus,S  3,11418,1,0
Mk21=Stimulus,S  7,11931,1,0
Mk22=Stimulus,S  6,12517,1,0
Mk23=Stimulus,S  5,13047,1,0
Mk24=Stimulus,S 10,13588,1,0
Mk25=Stimulus,S  8,14174,1,0
Mk26=Stimulus,S 14,14626,1,0
Mk27=Stimulus,S  1,14922,1,0
Mk28=Stimulus,S  2,15050,1,0
Mk29=Stimulus,S  8,15571,1,0
Mk30=Stimulus,S  6,16040,1,0
Mk31=Stimulus,S  7,16630,1,0
Mk32=Stimulus,S  3,17111,1,0
Mk33=Stimulus,S  7,17559,1,0
Mk34=Stimulus,S  5,18053,1,0
Mk35=Stimulus,S 10,18541,1,0
Mk36=Stimulus,S  2,19025,1,0
Mk37=Stimulus,S  2,19578,1,0
Mk38=Stimulus,S  8,20134,1,0
Mk39=Stimulus,S  6,20601,1,0
Mk40=Stimulus,S  8,21178,1,0
Mk41=Stimulus,S  2,21673,1,0
Mk42=Stimulus,S  7,22254,1,0
Mk43=Stimulus,S  9,22783,1,0
Mk44=Stimulus,S  6,23270,1,0
Mk45=Stimulus,S  5,23867,1,0
Mk46=Stimulus,S  3,24445,1,0
Mk47=Stimulus,S  2,24916,1,0
Mk48=Stimulus,S  3,25420,1,0
Mk49=Stimulus,S 15,26025,1,0
Mk50=Stimulus,S  1,26305,1,0
Mk51=Stimulus,S  5,26484,1,0
Mk52=Stimulus,S  6,27021,1,0
Mk53=Stimulus,S 10,27454,1,0
Mk54=Stimulus,S 14,27916,1,0
Mk55=Stimulus,S  1,28203,1,0
Mk56=Stimulus,S 10,28402,1,0
Mk57=Stimulus,S  9,28864,1,0
Mk58=Stimulus,S  3,29475,1,0
Mk59=Stimulus,S 14,29965,1,0
Mk60=Stimulus,S  1,30211,1,0
Mk61=Stimulus,S 10,30466,1,0
Mk62=Stimulus,S  7,31060,1,0
Mk63=Stimulus,S 10,31642,1,0
Mk64=Stimulus,S  8,32084,1,0
Mk65=Stimulus,S  3,32607,1,0
Mk66=Stimulus,S 10,33191,1,0
Mk67=Stimulus,S  8,33750,1,0
Mk68=Stimulus,S  9,34248,1,0
Mk69=Stimulus,S  4,34778,1,0
Mk70=Stimulus,S  7,35351,1,0
Mk71=Stimulus,S  6,35871,1,0
Mk72=Stimulus,S  5,36420,1,0
Mk73=Stimulus,S  3,36999,1,0
Mk74=Stimulus,S  5,37587,1,0
Mk75=Stimulus,S  6,38047,1,0
Mk76=Stimulus,S 15,38551,1,0
Mk77=Stimulus,S  1,38852,1,0
Mk78=Stimulus,S  4,38990,1,0
Mk79=Stimulus,S  3,39513,1,0
Mk80=Stimulus,S  3,39964,1,0
Mk81=Stimulus,S  7,40520,1,0
Mk82=Stimulus,S  4,40987,1,0
Mk83=Stimulus,S  3,41538,1,0
Mk84=Stimulus,S  3,42040,1,0
Mk85=Stimulus,S  6,42615,1,0
Mk86=Stimulus,S 12,43221,1,0
Mk87=Stimulus,S  1,43454,1,0
Mk88=Stimulus,S  2,43757,1,0
Mk89=Stimulus,S  5,44319,1,0
Mk90=Stimulus,S  8,44779,1,0
Mk91=Stimulus,S  6,45397,1,0
Mk92=Stimulus,S  5,45987,1,0
Mk93=Stimulus,S  9,46575,1,0
Mk94=Stimulus,S  6,47106,1,0
Mk95=Stimulus,S  9,47569,1,0
Mk96=Stimulus,S  5,48132,1,0
Mk97=Stimulus,S  6,48621,1,0
Mk98=Stimulus,S 10,49048,1,0
Mk99=Stimulus,S  6,49585,1,0
Mk100=Stimulus,S 14,50156,1,0
Mk101=Stimulus,S  1,50423,1,0
Mk102=Stimulus,S  7,50771,1,0
Mk103=Stimulus,S 10,51192,1,0
Mk104=Stimulus,S  2,51633,1,0
Mk105=Stimulus,S  7,52248,1,0
Mk106=Stimulus,S 12,52833,1,0
Mk107=Stimulus,S  1,53094,1,0
Mk108=Stimulus,S  2,53370,1,0
Mk109=Stimulus,S 13,53792,1,0
Mk110=Stimulus,S  1,54095,1,0
Mk111=Stimulus,S  8,54246,1,0
Mk112=Stimulus,S  4,54757,1,0
Mk113=Stimulus,S  7,55357,1,0
Mk114=Stimulus,S 10,55949,1,0
Mk115=Stimulus,S  8,56523,1,0
Mk116=Stimulus,S  7,57047,1,0
Mk117=Stimulus,S  9,57497,1,0
Mk118=Stimulus,S  5,58057,1,0
Mk119=Stimulus,S  5,58637,1,0
Mk120=Stimulus,S  4,59216,1,0
Mk121=Stimulus,S 15,59817,1,0
Mk122=Stimulus,S  1,60055,1,0
Mk123=Stimulus,S  5,60416,1,0
Mk124=Stimulus,S  2,60865,1,0
Mk125=Stimulus,S  7,61350,1,0
Mk126=Stimulus,S  3,61902,1,0
Mk127=Stimulus,S 11,62334,1,0
Mk128=Stimulus,S  1,62634,1,0
Mk129=Stimulus,S  9,62947,1,0
Mk130=Stimulus,S  9,63483,1,0
Mk131=Stimulus,S  2,64084,1,0
Mk132=Stimulus,S  4,64614,1,0
Mk133=Stimulus,S  4,65167,1,0
Mk134=Stimulus,S  9,65698,1,0
Mk135=Stimulus,S  5,66231,1,0
Mk136=Stimulus,S  3,66802,1,0
Mk137=Stimulus,S  3,67265,1,0
Mk138=Stimulus,S  5,67828,1,0
Mk139=Stimulus,S  3,68328,1,0
Mk140=Stimulus,S 10,68919,1,0
Mk141=Stimulus,S 11,69490,1,0
Mk142=Stimulus,S  1,69759,1,0
Mk143=Stimulus,S  9,69984,1,0
Mk144=Stimulus,S 15,70508,1,0
Mk145=Stimulus,S  1,70829,1,0
Mk146=Stimulus,S  7,71095,1,0
Mk147=Stimulus,S 10,71712,1,0
Mk148=Stimulus,S  2,72321,1,0
Mk149=Stimulus,S  5,72773,1,0
Mk150=Stimulus,S  6,73309,1,0
Mk151=Stimulus,S  9,73897,1,0
Mk152=Stimulus,S 12,74481,1,0
Mk153=Stimulus,S  1,74751,1,0
Mk154=Stimulus,S  5,75048,1,0
Mk155=Stimulus,S  5,75560,1,0
Mk156=Stimulus,S 12,76123,1,0
Mk157=Stimulus,S  1,76446,1,0
Mk158=Stimulus,S  3,76547,1,0
Mk159=Stimulus,S  2,77123,1,0
Mk160=Stimulus,S  2,77724,1,0
Mk161=Stimulus,S 10,78329,1,0
Mk162=Stimulus,S  6,78762,1,0
Mk163=Stimulus,S  4,79255,1,0
Mk164=Stimulus,S 11,79723,1,0
Mk165=Stimulus,S  1,80040,1,0
Mk166=Stimulus,S  4,80275,1,0
Mk167=Stimulus,S  2,80830,1,0
Mk168=Stimulus,S  6,81390,1,0
Mk169=Stimulus,S  7,81853,1,0
Mk170=Stimulus,S  7,82445,1,0
Mk171=Stimulus,S  8,83065,1,0
Mk172=Stimulus,S 10,83518,1,0
Mk173=Stimulus,S 10,84137,1,0
Mk174=Stimulus,S  4,84709,1,0
Mk175=Stimulus,S  5,85223,1,0
Mk176=Stimulus,S  8,85719,1,0
Mk177=Stimulus,S  8,86286,1,0
Mk178=Stimulus,S 14,86824,1,0
Mk179=Stimulus,S  1,87056,1,0
Mk180=Stimulus,S  8,87302,1,0
Mk181=Stimulus,S 13,87727,1,0
Mk182=Stimulus,S  1,87978,1,0
Mk183=Stimulus,S  4,88339,1,0
Mk184=Stimulus,S  9,88951,1,0
Mk185=Stimulus,S 11,89441,1,0
Mk186=Stimulus,S  1,89736,1,0
Mk187=Stimulus,S  8,89922,1,0
Mk188=Stimulus,S  2,90377,1,0
Mk189=Stimulus,S  4,90841,1,0
Mk190=Stimulus,S  3,91421,1,0
Mk191=Stimulus,S  3,92018,1,0
Mk192=Stimulus,S 10,92439,1,0
Mk193=Stimulus,S  4,92978,1,0
Mk194=Stimulus,S  2,93449,1,0
Mk195=Stimulus,S  7,94007,1,0
Mk196=Stimulus,S 11,94586,1,0
Mk197=Stimulus,S  1,94994,1,0
Mk198=Stimulus,S  5,95200,1,0
Mk199=Stimulus,S 15,95662,1,0
Mk200=Stimulus,S  2,96165,1,0
Mk201=Stimulus,S  5,96746,1,0
Mk202=Stimulus,S  8,97259,1,0
Mk203=Stimulus,S  4,97714,1,0
Mk204=Stimulus,S  9,98223,1,0
Mk205=Stimulus,S 10,98720,1,0
Mk206=Stimulus,S 15,99325,1,0
Mk207=Stimulus,S  1,99556,1,0
Mk208=Stimulus,S  2,99904,1,0
Mk209=Stimulus,S 10,100396,1,0
Mk210=Stimulus,S  4,100943,1,0
Mk211=Stimulus,S 10,101433,1,0
Mk212=Stimulus,S 13,101983,1,0
Mk213=Stimulus,S  1,102291,1,0
Mk214=Stimulus,S  4,102428,1,0
Mk215=Stimulus,S 13,102931,1,0
Mk216=Stimulus,S 11,103460,1,0
Mk217=Stimulus,S 10,104003,1,0
Mk218=Stimulus,S  5,104512,1,0
Mk219=Stimulus,S 10,105055,1,0
Mk220=Stimulus,S  7,105522,1,0
Mk221=Stimulus,S  4,106140,1,0
Mk222=Stimulus,S 13,106664,1,0
Mk223=Stimulus,S 12,107145,1,0
Mk224=Stimulus,S  8,107696,1,0
Mk225=Stimulus,S  9,108136,1,0
Mk226=Stimulus,S  2,108571,1,0
Mk227=Stimulus,S 13,109074,1,0
Mk228=Stimulus,S  1,109299,1,0
Mk229=Stimulus,S  6,109656,1,0
Mk230=Stimulus,S  6,110221,1,0
Mk231=Stimulus,S  9,110723,1,0
Mk232=Stimulus,S  4,111160,1,0
Mk233=Stimulus,S  4,111624,1,0
Mk234=Stimulus,S  6,112241,1,0
Mk235=Stimulus,S 10,112786,1,0
Mk236=Stimulus,S  4,113220,1,0
Mk237=Stimulus,S  9,113698,1,0
Mk238=Stimulus,S  2,114214,1,0
Mk239=Stimulus,S  9,114832,1,0
Mk240=Stimulus,S  2,115314,1,0
Mk241=Stimulus,S  9,115835,1,0
Mk242=Stimulus,S 12,116439,1,0
Mk243=Stimulus,S  1,116705,1,0
Mk244=Stimulus,S  7,117018,1,0
Mk245=Stimulus,S  3,117534,1,0
Mk246=Stimulus,S  2,118046,1,0
Mk247=Stimulus,S 11,118573,1,0
Mk248=Stimulus,S  5,119135,1,0
Mk249=Stimulus,S  4,119650,1,0
Mk250=Stimulus,S  3,120184,1,0
Mk251=Stimulus,S  8,120757,1,0
Mk252=Stimulus,S  7,121207,1,0
Mk253=Stimulus,S  7,121766,1,0
Mk254=Stimulus,S  8,122250,1,0
Mk255=Stimulus,S  7,122810,1,0
Mk256=Stimulus,S  8,123276,1,0
Mk257=Stimulus,S  9,123818,1,0
Mk258=Stimulus,S  7,124284,1,0
Mk259=Stimulus,S  3,124778,1,0
Mk260=Stimulus,S  8,125370,1,0
Mk261=Stimulus,S  3,125952,1,0
Mk262=Stimulus,S 10,126426,1,0
Mk263=Stimulus,S  5,126951,1,0
Mk264=Stimulus,S  6,127537,1,0
Mk265=Stimulus,S  6,128001,1,0
Mk266=Stimulus,S  4,128524,1,0
Mk267=Stimulus,S  5,128962,1,0
Mk268=Stimulus,S  2,129447,1,0
Mk269=Stimulus,S  8,130051,1,0
Mk270=Stimulus,S  9,130637,1,0
Mk271=Stimulus,S  3,131171,1,0
Mk272=Stimulus,S  6,131690,1,0
Mk273=Stimulus,S  4,132262,1,0
Mk274=Stimulus,S  7,132721,1,0
Mk275=Stimulus,S  4,133170,1,0
Mk276=Stimulus,S  2,133618,1,0
Mk277=Stimulus,S  6,134170,1,0
Mk278=Stimulus,S  4,134745,1,0
Mk279=Stimulus,S  2,135288,1,0
Mk280=Stimulus,S  9,135782,1,0
Mk281=Stimulus,S  9,136356,1,0
Mk282=Stimulus,S 13,136861,1,0
Mk283=Stimulus,S  1,137166,1,0
Mk284=Stimulus,S 10,137289,1,0
Mk285=Stimulus,S  9,137837,1,0
Mk286=Stimulus,S 14,138423,1,0
Mk287=Stimulus,S  1,138760,1,0
Mk288=Stimulus,S  2,138974,1,0
Mk289=Stimulus,S  8,139539,1,0
Mk290=Stimulus,S  4,140076,1,0
Mk291=Stimulus,S  6,140598,1,0
Mk292=Stimulus,S  3,141058,1,0
Mk293=Stimulus,S  4,141485,1,0
Mk294=Stimulus,S  8,141957,1,0
Mk295=Stimulus,S  3,142439,1,0
Mk296=Stimulus,S  7,143040,1,0
Mk297=Stimulus,S 10,143532,1,0
Mk298=Stimulus,S  4,144111,1,0
Mk299=Stimulus,S  9,144632,1,0
Mk300=Stimulus,S  8,145156,1,0
Mk301=Stimulus,S  5,145635,1,0
Mk302=Stimulus,S  5,146237,1,0
Mk303=Stimulus,S 10,146773,1,0
Mk304=Stimulus,S 12,147287,1,0
Mk305=Stimulus,S  1,147588,1,0
Mk306=Stimulus,S  6,147736,1,0
Mk307=Stimulus,S  8,148328,1,0
Mk308=Stimulus,S  9,148810,1,0
Mk309=Stimulus,S  3,149244,1,0
Mk310=Stimulus,S  8,149792,1,0
Mk311=Stimulus,S  7,150301,1,0
Mk312=Stimulus,S  6,150762,1,0
Mk313=Stimulus,S  2,151290,1,0
Mk314=Stimulus,S  6,151852,1,0
Mk315=Stimulus,S 15,152328,1,0
Mk316=Stimulus,S  1,152627,1,0
Mk317=Stimulus,S  9,152751,1,0
