# Supplementary material for: Effects of Sound Frequency on Audiovisual Integration: An Event-Related Potential Study
Source: PLoS One. 2015 Sep 18;10(9):e0138296. doi: 10.1371/journal.pone.0138296 (PMC4575110; doi:10.1371/journal.pone.0138296)
Supplement: S3 File — (ZIP) [file pone.0138296.s004.zip › S3 File/FengYang001.vmrk]

Brain Vision Data Exchange Marker File, Version 1.0

[Common Infos]
Codepage=UTF-8
DataFile=20121227FengYang001.eeg

[Marker Infos]
; Each entry: Mk<Marker number>=<Type>,<Description>,<Position in data points>,
; <Size in data points>, <Channel number (0 = marker is related to all channels)>
; Fields are delimited by commas, some fields might be omitted (empty).
; Commas in type or description text are coded as "\1".
Mk1=New Segment,,1,1,0,20121227114827923318
Mk2=Stimulus,S  5,3243,1,0
Mk3=Stimulus,S  3,3860,1,0
Mk4=Stimulus,S  9,4291,1,0
Mk5=Stimulus,S 14,4829,1,0
Mk6=Stimulus,S  1,5040,1,0
Mk7=Stimulus,S  9,5318,1,0
Mk8=Stimulus,S  7,5747,1,0
Mk9=Stimulus,S  6,6326,1,0
Mk10=Stimulus,S  6,6762,1,0
Mk11=Stimulus,S  7,7212,1,0
Mk12=Stimulus,S  3,7736,1,0
Mk13=Stimulus,S 10,8313,1,0
Mk14=Stimulus,S  7,8922,1,0
Mk15=Stimulus,S 10,9531,1,0
Mk16=Stimulus,S  2,9976,1,0
Mk17=Stimulus,S  5,10465,1,0
Mk18=Stimulus,S  8,11045,1,0
Mk19=Stimulus,S  8,11491,1,0
Mk20=Stimulus,S  3,12028,1,0
Mk21=Stimulus,S  7,12497,1,0
Mk22=Stimulus,S  6,12931,1,0
Mk23=Stimulus,S  5,13384,1,0
Mk24=Stimulus,S 10,13808,1,0
Mk25=Stimulus,S  8,14253,1,0
Mk26=Stimulus,S 14,14687,1,0
Mk27=Stimulus,S  1,14925,1,0
Mk28=Stimulus,S  2,15218,1,0
Mk29=Stimulus,S  8,15675,1,0
Mk30=Stimulus,S  6,16190,1,0
Mk31=Stimulus,S  7,16765,1,0
Mk32=Stimulus,S  3,17282,1,0
Mk33=Stimulus,S  7,17807,1,0
Mk34=Stimulus,S  5,18342,1,0
Mk35=Stimulus,S 10,18902,1,0
Mk36=Stimulus,S  2,19385,1,0
Mk37=Stimulus,S  2,19843,1,0
Mk38=Stimulus,S  8,20347,1,0
Mk39=Stimulus,S  6,20804,1,0
Mk40=Stimulus,S  8,21307,1,0
Mk41=Stimulus,S  2,21827,1,0
Mk42=Stimulus,S  7,22447,1,0
Mk43=Stimulus,S  9,22938,1,0
Mk44=Stimulus,S  6,23546,1,0
Mk45=Stimulus,S  5,24163,1,0
Mk46=Stimulus,S  3,24680,1,0
Mk47=Stimulus,S  2,25247,1,0
Mk48=Stimulus,S  3,25815,1,0
Mk49=Stimulus,S 15,26279,1,0
Mk50=Stimulus,S  1,26607,1,0
Mk51=Stimulus,S  5,26881,1,0
Mk52=Stimulus,S  6,27395,1,0
Mk53=Stimulus,S 10,27849,1,0
Mk54=Stimulus,S 14,28272,1,0
Mk55=Stimulus,S  1,28578,1,0
Mk56=Stimulus,S 10,28798,1,0
Mk57=Stimulus,S  9,29375,1,0
Mk58=Stimulus,S  3,29807,1,0
Mk59=Stimulus,S 14,30381,1,0
Mk60=Stimulus,S  1,30658,1,0
Mk61=Stimulus,S 10,30964,1,0
Mk62=Stimulus,S  7,31395,1,0
Mk63=Stimulus,S 10,31836,1,0
Mk64=Stimulus,S  8,32316,1,0
Mk65=Stimulus,S  3,32888,1,0
Mk66=Stimulus,S 10,33342,1,0
Mk67=Stimulus,S  8,33790,1,0
Mk68=Stimulus,S  9,34252,1,0
Mk69=Stimulus,S  4,34785,1,0
Mk70=Stimulus,S  7,35230,1,0
Mk71=Stimulus,S  6,35839,1,0
Mk72=Stimulus,S  5,36295,1,0
Mk73=Stimulus,S  3,36827,1,0
Mk74=Stimulus,S  5,37344,1,0
Mk75=Stimulus,S  6,37836,1,0
Mk76=Stimulus,S 15,38356,1,0
Mk77=Stimulus,S  1,38588,1,0
Mk78=Stimulus,S  4,38909,1,0
Mk79=Stimulus,S  3,39361,1,0
Mk80=Stimulus,S  3,39976,1,0
Mk81=Stimulus,S  7,40465,1,0
Mk82=Stimulus,S  4,40894,1,0
Mk83=Stimulus,S  3,41389,1,0
Mk84=Stimulus,S  3,41892,1,0
Mk85=Stimulus,S  6,42418,1,0
Mk86=Stimulus,S 12,42881,1,0
Mk87=Stimulus,S  2,43445,1,0
Mk88=Stimulus,S  5,43881,1,0
Mk89=Stimulus,S  8,44316,1,0
Mk90=Stimulus,S  6,44885,1,0
Mk91=Stimulus,S  5,45462,1,0
Mk92=Stimulus,S  9,45901,1,0
Mk93=Stimulus,S  6,46330,1,0
Mk94=Stimulus,S  9,46802,1,0
Mk95=Stimulus,S  5,47276,1,0
Mk96=Stimulus,S  6,47761,1,0
Mk97=Stimulus,S 10,48299,1,0
Mk98=Stimulus,S  6,48757,1,0
Mk99=Stimulus,S 14,49222,1,0
Mk100=Stimulus,S  1,49482,1,0
Mk101=Stimulus,S  7,49646,1,0
Mk102=Stimulus,S 10,50243,1,0
Mk103=Stimulus,S  2,50738,1,0
Mk104=Stimulus,S  7,51322,1,0
Mk105=Stimulus,S 12,51843,1,0
Mk106=Stimulus,S  1,52081,1,0
Mk107=Stimulus,S  2,52420,1,0
Mk108=Stimulus,S 13,52959,1,0
Mk109=Stimulus,S  1,53225,1,0
Mk110=Stimulus,S  8,53556,1,0
Mk111=Stimulus,S  4,54121,1,0
Mk112=Stimulus,S  7,54560,1,0
Mk113=Stimulus,S 10,55178,1,0
Mk114=Stimulus,S  8,55744,1,0
Mk115=Stimulus,S  7,56334,1,0
Mk116=Stimulus,S  9,56840,1,0
Mk117=Stimulus,S  5,57345,1,0
Mk118=Stimulus,S  5,57923,1,0
Mk119=Stimulus,S  4,58493,1,0
Mk120=Stimulus,S 15,58958,1,0
Mk121=Stimulus,S  1,59227,1,0
Mk122=Stimulus,S  5,59407,1,0
Mk123=Stimulus,S  2,59973,1,0
Mk124=Stimulus,S  7,60542,1,0
Mk125=Stimulus,S  3,61034,1,0
Mk126=Stimulus,S 11,61519,1,0
Mk127=Stimulus,S  1,61743,1,0
Mk128=Stimulus,S  9,62110,1,0
Mk129=Stimulus,S  9,62558,1,0
Mk130=Stimulus,S  2,63107,1,0
Mk131=Stimulus,S  4,63544,1,0
Mk132=Stimulus,S  4,64060,1,0
Mk133=Stimulus,S  9,64589,1,0
Mk134=Stimulus,S  5,65010,1,0
Mk135=Stimulus,S  3,65470,1,0
Mk136=Stimulus,S  3,66077,1,0
Mk137=Stimulus,S  5,66588,1,0
Mk138=Stimulus,S  3,67018,1,0
Mk139=Stimulus,S 10,67495,1,0
Mk140=Stimulus,S 11,67975,1,0
Mk141=Stimulus,S  1,68333,1,0
Mk142=Stimulus,S  9,68539,1,0
Mk143=Stimulus,S 15,69088,1,0
Mk144=Stimulus,S  1,69341,1,0
Mk145=Stimulus,S  7,69697,1,0
Mk146=Stimulus,S 10,70126,1,0
Mk147=Stimulus,S  2,70726,1,0
Mk148=Stimulus,S  5,71295,1,0
Mk149=Stimulus,S  6,71716,1,0
Mk150=Stimulus,S  9,72164,1,0
Mk151=Stimulus,S 12,72608,1,0
Mk152=Stimulus,S  1,72988,1,0
Mk153=Stimulus,S  5,73096,1,0
Mk154=Stimulus,S  5,73665,1,0
Mk155=Stimulus,S 12,74187,1,0
Mk156=Stimulus,S  1,74364,1,0
Mk157=Stimulus,S  3,74751,1,0
Mk158=Stimulus,S  2,75177,1,0
Mk159=Stimulus,S  2,75641,1,0
Mk160=Stimulus,S 10,76211,1,0
Mk161=Stimulus,S  6,76783,1,0
Mk162=Stimulus,S  4,77211,1,0
Mk163=Stimulus,S 11,77746,1,0
Mk164=Stimulus,S  1,77995,1,0
Mk165=Stimulus,S  4,78262,1,0
Mk166=Stimulus,S  2,78764,1,0
Mk167=Stimulus,S  6,79358,1,0
Mk168=Stimulus,S  7,79907,1,0
Mk169=Stimulus,S  7,80342,1,0
Mk170=Stimulus,S  8,80915,1,0
Mk171=Stimulus,S 10,81433,1,0
Mk172=Stimulus,S 10,81981,1,0
Mk173=Stimulus,S  4,82490,1,0
Mk174=Stimulus,S  5,83037,1,0
Mk175=Stimulus,S  8,83576,1,0
Mk176=Stimulus,S  8,84025,1,0
Mk177=Stimulus,S 14,84472,1,0
Mk178=Stimulus,S  8,85016,1,0
Mk179=Stimulus,S 13,85585,1,0
Mk180=Stimulus,S  4,86046,1,0
Mk181=Stimulus,S  9,86579,1,0
Mk182=Stimulus,S 11,87092,1,0
Mk183=Stimulus,S  8,87647,1,0
Mk184=Stimulus,S  2,88265,1,0
Mk185=Stimulus,S  4,88800,1,0
Mk186=Stimulus,S  3,89388,1,0
Mk187=Stimulus,S  3,89997,1,0
Mk188=Stimulus,S 10,90417,1,0
Mk189=Stimulus,S  4,91008,1,0
Mk190=Stimulus,S  2,91560,1,0
Mk191=Stimulus,S  7,92110,1,0
Mk192=Stimulus,S 11,92629,1,0
Mk193=Stimulus,S  5,93085,1,0
Mk194=Stimulus,S 15,93539,1,0
Mk195=Stimulus,S  1,93796,1,0
Mk196=Stimulus,S  2,94023,1,0
Mk197=Stimulus,S  5,94580,1,0
Mk198=Stimulus,S  8,95158,1,0
Mk199=Stimulus,S  4,95653,1,0
Mk200=Stimulus,S  9,96216,1,0
Mk201=Stimulus,S 10,96656,1,0
Mk202=Stimulus,S 15,97269,1,0
Mk203=Stimulus,S  1,97579,1,0
Mk204=Stimulus,S  2,97711,1,0
Mk205=Stimulus,S 10,98310,1,0
Mk206=Stimulus,S  4,98900,1,0
Mk207=Stimulus,S 10,99506,1,0
Mk208=Stimulus,S 13,99933,1,0
Mk209=Stimulus,S  1,100306,1,0
Mk210=Stimulus,S  4,100365,1,0
Mk211=Stimulus,S 13,100800,1,0
Mk212=Stimulus,S  1,101102,1,0
Mk213=Stimulus,S 11,101414,1,0
Mk214=Stimulus,S  1,101694,1,0
Mk215=Stimulus,S 10,101859,1,0
Mk216=Stimulus,S  5,102442,1,0
Mk217=Stimulus,S 10,102891,1,0
Mk218=Stimulus,S  7,103415,1,0
Mk219=Stimulus,S  4,103868,1,0
Mk220=Stimulus,S 13,104292,1,0
Mk221=Stimulus,S  1,104669,1,0
Mk222=Stimulus,S 12,104847,1,0
Mk223=Stimulus,S  1,105073,1,0
Mk224=Stimulus,S  8,105400,1,0
Mk225=Stimulus,S  9,105984,1,0
Mk226=Stimulus,S  2,106473,1,0
Mk227=Stimulus,S 13,107073,1,0
Mk228=Stimulus,S  6,107616,1,0
Mk229=Stimulus,S  6,108082,1,0
Mk230=Stimulus,S  9,108578,1,0
Mk231=Stimulus,S  4,109035,1,0
Mk232=Stimulus,S  4,109609,1,0
Mk233=Stimulus,S  6,110062,1,0
Mk234=Stimulus,S 10,110660,1,0
Mk235=Stimulus,S  4,111109,1,0
Mk236=Stimulus,S  9,111673,1,0
Mk237=Stimulus,S  2,112122,1,0
Mk238=Stimulus,S  9,112545,1,0
Mk239=Stimulus,S  2,113027,1,0
Mk240=Stimulus,S  9,113481,1,0
Mk241=Stimulus,S 12,113927,1,0
Mk242=Stimulus,S  7,114540,1,0
Mk243=Stimulus,S  3,115082,1,0
Mk244=Stimulus,S  2,115537,1,0
Mk245=Stimulus,S 11,116120,1,0
Mk246=Stimulus,S  1,116403,1,0
Mk247=Stimulus,S  5,116571,1,0
Mk248=Stimulus,S  4,117027,1,0
Mk249=Stimulus,S  3,117579,1,0
Mk250=Stimulus,S  8,118126,1,0
Mk251=Stimulus,S  7,118617,1,0
Mk252=Stimulus,S  7,119039,1,0
Mk253=Stimulus,S  8,119651,1,0
Mk254=Stimulus,S  7,120190,1,0
Mk255=Stimulus,S  8,120762,1,0
Mk256=Stimulus,S  9,121373,1,0
Mk257=Stimulus,S  7,121850,1,0
Mk258=Stimulus,S  3,122355,1,0
Mk259=Stimulus,S  8,122966,1,0
Mk260=Stimulus,S  3,123586,1,0
Mk261=Stimulus,S 10,124014,1,0
Mk262=Stimulus,S  5,124444,1,0
Mk263=Stimulus,S  6,124953,1,0
Mk264=Stimulus,S  6,125542,1,0
Mk265=Stimulus,S  4,126089,1,0
Mk266=Stimulus,S  5,126569,1,0
Mk267=Stimulus,S  2,127073,1,0
Mk268=Stimulus,S  8,127667,1,0
Mk269=Stimulus,S  9,128155,1,0
Mk270=Stimulus,S  3,128595,1,0
Mk271=Stimulus,S  6,129159,1,0
Mk272=Stimulus,S  4,129626,1,0
Mk273=Stimulus,S  7,130169,1,0
Mk274=Stimulus,S  4,130592,1,0
Mk275=Stimulus,S  2,131153,1,0
Mk276=Stimulus,S  6,131696,1,0
Mk277=Stimulus,S  4,132264,1,0
Mk278=Stimulus,S  2,132686,1,0
Mk279=Stimulus,S  9,133182,1,0
Mk280=Stimulus,S  9,133714,1,0
Mk281=Stimulus,S 13,134201,1,0
Mk282=Stimulus,S  1,134507,1,0
Mk283=Stimulus,S 10,134783,1,0
Mk284=Stimulus,S  9,135377,1,0
Mk285=Stimulus,S 14,135916,1,0
Mk286=Stimulus,S  1,136234,1,0
Mk287=Stimulus,S  2,136486,1,0
Mk288=Stimulus,S  8,136943,1,0
Mk289=Stimulus,S  4,137393,1,0
Mk290=Stimulus,S  6,137908,1,0
Mk291=Stimulus,S  3,138374,1,0
Mk292=Stimulus,S  4,138951,1,0
Mk293=Stimulus,S  8,139481,1,0
Mk294=Stimulus,S  3,140028,1,0
Mk295=Stimulus,S  7,140487,1,0
Mk296=Stimulus,S 10,141024,1,0
Mk297=Stimulus,S  4,141467,1,0
Mk298=Stimulus,S  9,141894,1,0
Mk299=Stimulus,S  8,142380,1,0
Mk300=Stimulus,S  5,142879,1,0
Mk301=Stimulus,S  5,143431,1,0
Mk302=Stimulus,S 10,144048,1,0
Mk303=Stimulus,S 12,144637,1,0
Mk304=Stimulus,S  1,144876,1,0
Mk305=Stimulus,S  6,145141,1,0
Mk306=Stimulus,S  8,145718,1,0
Mk307=Stimulus,S  9,146221,1,0
Mk308=Stimulus,S  3,146785,1,0
Mk309=Stimulus,S  8,147283,1,0
Mk310=Stimulus,S  7,147762,1,0
Mk311=Stimulus,S  6,148329,1,0
Mk312=Stimulus,S  2,148854,1,0
Mk313=Stimulus,S  6,149318,1,0
Mk314=Stimulus,S 15,149880,1,0
Mk315=Stimulus,S  1,150115,1,0
Mk316=Stimulus,S  9,150380,1,0
