# Supplementary material for: Effects of Sound Frequency on Audiovisual Integration: An Event-Related Potential Study
Source: PLoS One. 2015 Sep 18;10(9):e0138296. doi: 10.1371/journal.pone.0138296 (PMC4575110; doi:10.1371/journal.pone.0138296)
Supplement: S3 File — (ZIP) [file pone.0138296.s004.zip › S3 File/GoKouichi001.vmrk]

Brain Vision Data Exchange Marker File, Version 1.0

[Common Infos]
Codepage=UTF-8
DataFile=20130102GoKouichi001.eeg

[Marker Infos]
; Each entry: Mk<Marker number>=<Type>,<Description>,<Position in data points>,
; <Size in data points>, <Channel number (0 = marker is related to all channels)>
; Fields are delimited by commas, some fields might be omitted (empty).
; Commas in type or description text are coded as "\1".
Mk1=New Segment,,1,1,0,20130102153718520596
Mk2=Stimulus,S  5,2201,1,0
Mk3=Stimulus,S  3,2697,1,0
Mk4=Stimulus,S  9,3211,1,0
Mk5=Stimulus,S 14,3652,1,0
Mk6=Stimulus,S  1,3877,1,0
Mk7=Stimulus,S  9,4152,1,0
Mk8=Stimulus,S  7,4713,1,0
Mk9=Stimulus,S  6,5191,1,0
Mk10=Stimulus,S  6,5644,1,0
Mk11=Stimulus,S  7,6136,1,0
Mk12=Stimulus,S  3,6600,1,0
Mk13=Stimulus,S 10,7183,1,0
Mk14=Stimulus,S  7,7615,1,0
Mk15=Stimulus,S 10,8128,1,0
Mk16=Stimulus,S  2,8596,1,0
Mk17=Stimulus,S  5,9055,1,0
Mk18=Stimulus,S  8,9505,1,0
Mk19=Stimulus,S  8,10066,1,0
Mk20=Stimulus,S  3,10546,1,0
Mk21=Stimulus,S  7,11107,1,0
Mk22=Stimulus,S  6,11592,1,0
Mk23=Stimulus,S  5,12176,1,0
Mk24=Stimulus,S 10,12607,1,0
Mk25=Stimulus,S  8,13061,1,0
Mk26=Stimulus,S 14,13605,1,0
Mk27=Stimulus,S  1,13806,1,0
Mk28=Stimulus,S  2,14126,1,0
Mk29=Stimulus,S  8,14670,1,0
Mk30=Stimulus,S  6,15202,1,0
Mk31=Stimulus,S  7,15672,1,0
Mk32=Stimulus,S  3,16099,1,0
Mk33=Stimulus,S  7,16616,1,0
Mk34=Stimulus,S  5,17096,1,0
Mk35=Stimulus,S 10,17656,1,0
Mk36=Stimulus,S  2,18178,1,0
Mk37=Stimulus,S  2,18637,1,0
Mk38=Stimulus,S  8,19218,1,0
Mk39=Stimulus,S  6,19663,1,0
Mk40=Stimulus,S  8,20235,1,0
Mk41=Stimulus,S  2,20706,1,0
Mk42=Stimulus,S  7,21132,1,0
Mk43=Stimulus,S  9,21689,1,0
Mk44=Stimulus,S  6,22237,1,0
Mk45=Stimulus,S  5,22797,1,0
Mk46=Stimulus,S  3,23289,1,0
Mk47=Stimulus,S  2,23784,1,0
Mk48=Stimulus,S  3,24336,1,0
Mk49=Stimulus,S 15,24911,1,0
Mk50=Stimulus,S  1,25100,1,0
Mk51=Stimulus,S  5,25360,1,0
Mk52=Stimulus,S  6,25785,1,0
Mk53=Stimulus,S 10,26234,1,0
Mk54=Stimulus,S 14,26754,1,0
Mk55=Stimulus,S  1,26956,1,0
Mk56=Stimulus,S 10,27227,1,0
Mk57=Stimulus,S  9,27717,1,0
Mk58=Stimulus,S  3,28204,1,0
Mk59=Stimulus,S 14,28813,1,0
Mk60=Stimulus,S  1,29003,1,0
Mk61=Stimulus,S 10,29294,1,0
Mk62=Stimulus,S  7,29730,1,0
Mk63=Stimulus,S 10,30248,1,0
Mk64=Stimulus,S  8,30680,1,0
Mk65=Stimulus,S  3,31184,1,0
Mk66=Stimulus,S 10,31716,1,0
Mk67=Stimulus,S  8,32264,1,0
Mk68=Stimulus,S  9,32798,1,0
Mk69=Stimulus,S  4,33270,1,0
Mk70=Stimulus,S  7,33832,1,0
Mk71=Stimulus,S  6,34373,1,0
Mk72=Stimulus,S  5,34910,1,0
Mk73=Stimulus,S  3,35370,1,0
Mk74=Stimulus,S  5,35869,1,0
Mk75=Stimulus,S  6,36418,1,0
Mk76=Stimulus,S 15,36976,1,0
Mk77=Stimulus,S  1,37205,1,0
Mk78=Stimulus,S  4,37559,1,0
Mk79=Stimulus,S  3,38172,1,0
Mk80=Stimulus,S  3,38787,1,0
Mk81=Stimulus,S  7,39328,1,0
Mk82=Stimulus,S  4,39890,1,0
Mk83=Stimulus,S  3,40315,1,0
Mk84=Stimulus,S  3,40885,1,0
Mk85=Stimulus,S  6,41413,1,0
Mk86=Stimulus,S 12,41866,1,0
Mk87=Stimulus,S  1,42068,1,0
Mk88=Stimulus,S  2,42339,1,0
Mk89=Stimulus,S  5,42878,1,0
Mk90=Stimulus,S  8,43462,1,0
Mk91=Stimulus,S  6,43980,1,0
Mk92=Stimulus,S  5,44404,1,0
Mk93=Stimulus,S  9,44991,1,0
Mk94=Stimulus,S  6,45549,1,0
Mk95=Stimulus,S  9,46125,1,0
Mk96=Stimulus,S  5,46550,1,0
Mk97=Stimulus,S  6,47003,1,0
Mk98=Stimulus,S 10,47498,1,0
Mk99=Stimulus,S  6,48067,1,0
Mk100=Stimulus,S 14,48518,1,0
Mk101=Stimulus,S  1,48779,1,0
Mk102=Stimulus,S  7,49097,1,0
Mk103=Stimulus,S 10,49622,1,0
Mk104=Stimulus,S  2,50208,1,0
Mk105=Stimulus,S  7,50711,1,0
Mk106=Stimulus,S 12,51167,1,0
Mk107=Stimulus,S  1,51370,1,0
Mk108=Stimulus,S  2,51698,1,0
Mk109=Stimulus,S 13,52157,1,0
Mk110=Stimulus,S  1,52374,1,0
Mk111=Stimulus,S  8,52719,1,0
Mk112=Stimulus,S  4,53169,1,0
Mk113=Stimulus,S  7,53629,1,0
Mk114=Stimulus,S 10,54092,1,0
Mk115=Stimulus,S  8,54587,1,0
Mk116=Stimulus,S  7,55047,1,0
Mk117=Stimulus,S  9,55485,1,0
Mk118=Stimulus,S  5,56071,1,0
Mk119=Stimulus,S  5,56624,1,0
Mk120=Stimulus,S  4,57210,1,0
Mk121=Stimulus,S 15,57772,1,0
Mk122=Stimulus,S  1,57965,1,0
Mk123=Stimulus,S  5,58228,1,0
Mk124=Stimulus,S  2,58653,1,0
Mk125=Stimulus,S  7,59271,1,0
Mk126=Stimulus,S  3,59817,1,0
Mk127=Stimulus,S 11,60322,1,0
Mk128=Stimulus,S  1,60536,1,0
Mk129=Stimulus,S  9,60795,1,0
Mk130=Stimulus,S  9,61284,1,0
Mk131=Stimulus,S  2,61767,1,0
Mk132=Stimulus,S  4,62323,1,0
Mk133=Stimulus,S  4,62893,1,0
Mk134=Stimulus,S  9,63430,1,0
Mk135=Stimulus,S  5,64050,1,0
Mk136=Stimulus,S  3,64533,1,0
Mk137=Stimulus,S  3,65019,1,0
Mk138=Stimulus,S  5,65635,1,0
Mk139=Stimulus,S  3,66194,1,0
Mk140=Stimulus,S 10,66724,1,0
Mk141=Stimulus,S 11,67171,1,0
Mk142=Stimulus,S  1,67431,1,0
Mk143=Stimulus,S  9,67648,1,0
Mk144=Stimulus,S 15,68070,1,0
Mk145=Stimulus,S  1,68250,1,0
Mk146=Stimulus,S  7,68682,1,0
Mk147=Stimulus,S 10,69143,1,0
Mk148=Stimulus,S  2,69708,1,0
Mk149=Stimulus,S  5,70143,1,0
Mk150=Stimulus,S  6,70723,1,0
Mk151=Stimulus,S  9,71171,1,0
Mk152=Stimulus,S  1,71374,1,0
Mk153=Stimulus,S 12,71709,1,0
Mk154=Stimulus,S  1,71950,1,0
Mk155=Stimulus,S  5,72307,1,0
Mk156=Stimulus,S  5,72897,1,0
Mk157=Stimulus,S 12,73489,1,0
Mk158=Stimulus,S  1,73757,1,0
Mk159=Stimulus,S  3,73957,1,0
Mk160=Stimulus,S  2,74470,1,0
Mk161=Stimulus,S  2,75049,1,0
Mk162=Stimulus,S 10,75546,1,0
Mk163=Stimulus,S  6,75997,1,0
Mk164=Stimulus,S  4,76546,1,0
Mk165=Stimulus,S 11,76992,1,0
Mk166=Stimulus,S  1,77236,1,0
Mk167=Stimulus,S  4,77524,1,0
Mk168=Stimulus,S  2,78042,1,0
Mk169=Stimulus,S  6,78650,1,0
Mk170=Stimulus,S  7,79266,1,0
Mk171=Stimulus,S  7,79688,1,0
Mk172=Stimulus,S  8,80137,1,0
Mk173=Stimulus,S 10,80726,1,0
Mk174=Stimulus,S 10,81183,1,0
Mk175=Stimulus,S  4,81703,1,0
Mk176=Stimulus,S  5,82177,1,0
Mk177=Stimulus,S  8,82645,1,0
Mk178=Stimulus,S  8,83169,1,0
Mk179=Stimulus,S 14,83753,1,0
Mk180=Stimulus,S  1,83987,1,0
Mk181=Stimulus,S  8,84175,1,0
Mk182=Stimulus,S 13,84638,1,0
Mk183=Stimulus,S  1,84927,1,0
Mk184=Stimulus,S  4,85154,1,0
Mk185=Stimulus,S  9,85641,1,0
Mk186=Stimulus,S 11,86079,1,0
Mk187=Stimulus,S  1,86310,1,0
Mk188=Stimulus,S  8,86538,1,0
Mk189=Stimulus,S  2,87131,1,0
Mk190=Stimulus,S  4,87748,1,0
Mk191=Stimulus,S  3,88295,1,0
Mk192=Stimulus,S  3,88860,1,0
Mk193=Stimulus,S 10,89474,1,0
Mk194=Stimulus,S  4,90006,1,0
Mk195=Stimulus,S  2,90462,1,0
Mk196=Stimulus,S  7,90986,1,0
Mk197=Stimulus,S 11,91519,1,0
Mk198=Stimulus,S  1,91765,1,0
Mk199=Stimulus,S  5,92085,1,0
Mk200=Stimulus,S 15,92571,1,0
Mk201=Stimulus,S  1,92909,1,0
Mk202=Stimulus,S  2,93079,1,0
Mk203=Stimulus,S  5,93630,1,0
Mk204=Stimulus,S  8,94103,1,0
Mk205=Stimulus,S  4,94596,1,0
Mk206=Stimulus,S  9,95197,1,0
Mk207=Stimulus,S 10,95739,1,0
Mk208=Stimulus,S 15,96242,1,0
Mk209=Stimulus,S  1,96476,1,0
Mk210=Stimulus,S  2,96839,1,0
Mk211=Stimulus,S 10,97413,1,0
Mk212=Stimulus,S  4,97948,1,0
Mk213=Stimulus,S 10,98554,1,0
Mk214=Stimulus,S 13,98995,1,0
Mk215=Stimulus,S  1,99311,1,0
Mk216=Stimulus,S  4,99567,1,0
Mk217=Stimulus,S 13,100096,1,0
Mk218=Stimulus,S  1,100331,1,0
Mk219=Stimulus,S 11,100592,1,0
Mk220=Stimulus,S  1,100891,1,0
Mk221=Stimulus,S 10,101046,1,0
Mk222=Stimulus,S  5,101660,1,0
Mk223=Stimulus,S 10,102104,1,0
Mk224=Stimulus,S  7,102633,1,0
Mk225=Stimulus,S  4,103184,1,0
Mk226=Stimulus,S 13,103784,1,0
Mk227=Stimulus,S  1,104026,1,0
Mk228=Stimulus,S 12,104367,1,0
Mk229=Stimulus,S  1,104594,1,0
Mk230=Stimulus,S  8,104964,1,0
Mk231=Stimulus,S  9,105481,1,0
Mk232=Stimulus,S  2,105913,1,0
Mk233=Stimulus,S 13,106487,1,0
Mk234=Stimulus,S  1,106702,1,0
Mk235=Stimulus,S  6,106936,1,0
Mk236=Stimulus,S  6,107547,1,0
Mk237=Stimulus,S  9,108032,1,0
Mk238=Stimulus,S  4,108612,1,0
Mk239=Stimulus,S  4,109075,1,0
Mk240=Stimulus,S  6,109498,1,0
Mk241=Stimulus,S 10,110037,1,0
Mk242=Stimulus,S  4,110529,1,0
Mk243=Stimulus,S  9,111142,1,0
Mk244=Stimulus,S  2,111640,1,0
Mk245=Stimulus,S  9,112118,1,0
Mk246=Stimulus,S  2,112620,1,0
Mk247=Stimulus,S  9,113239,1,0
Mk248=Stimulus,S 12,113753,1,0
Mk249=Stimulus,S  1,113960,1,0
Mk250=Stimulus,S  7,114264,1,0
Mk251=Stimulus,S  3,114755,1,0
Mk252=Stimulus,S  2,115351,1,0
Mk253=Stimulus,S 11,115795,1,0
Mk254=Stimulus,S  1,115992,1,0
Mk255=Stimulus,S  5,116394,1,0
Mk256=Stimulus,S  4,116886,1,0
Mk257=Stimulus,S  3,117356,1,0
Mk258=Stimulus,S  8,117962,1,0
Mk259=Stimulus,S  7,118554,1,0
Mk260=Stimulus,S  7,119027,1,0
Mk261=Stimulus,S  8,119572,1,0
Mk262=Stimulus,S  7,119998,1,0
Mk263=Stimulus,S  8,120618,1,0
Mk264=Stimulus,S  9,121177,1,0
Mk265=Stimulus,S  7,121640,1,0
Mk266=Stimulus,S  3,122121,1,0
Mk267=Stimulus,S  8,122701,1,0
Mk268=Stimulus,S  3,123165,1,0
Mk269=Stimulus,S 10,123590,1,0
Mk270=Stimulus,S  5,124143,1,0
Mk271=Stimulus,S  6,124663,1,0
Mk272=Stimulus,S  6,125204,1,0
Mk273=Stimulus,S  4,125775,1,0
Mk274=Stimulus,S  5,126363,1,0
Mk275=Stimulus,S  2,126804,1,0
Mk276=Stimulus,S  8,127315,1,0
Mk277=Stimulus,S  9,127879,1,0
Mk278=Stimulus,S  3,128319,1,0
Mk279=Stimulus,S  6,128821,1,0
Mk280=Stimulus,S  4,129375,1,0
Mk281=Stimulus,S  7,129823,1,0
Mk282=Stimulus,S  4,130379,1,0
Mk283=Stimulus,S  2,130888,1,0
Mk284=Stimulus,S  6,131474,1,0
Mk285=Stimulus,S  4,131935,1,0
Mk286=Stimulus,S  2,132412,1,0
Mk287=Stimulus,S  9,132975,1,0
Mk288=Stimulus,S  9,133483,1,0
Mk289=Stimulus,S 13,133967,1,0
Mk290=Stimulus,S  1,134264,1,0
Mk291=Stimulus,S 10,134409,1,0
Mk292=Stimulus,S  9,134873,1,0
Mk293=Stimulus,S 14,135402,1,0
Mk294=Stimulus,S  1,135623,1,0
Mk295=Stimulus,S  2,135881,1,0
Mk296=Stimulus,S  8,136365,1,0
Mk297=Stimulus,S  4,136954,1,0
Mk298=Stimulus,S  6,137500,1,0
Mk299=Stimulus,S  3,137983,1,0
Mk300=Stimulus,S  4,138481,1,0
Mk301=Stimulus,S  8,139037,1,0
Mk302=Stimulus,S  3,139544,1,0
Mk303=Stimulus,S  7,140014,1,0
Mk304=Stimulus,S 10,140560,1,0
Mk305=Stimulus,S  4,141089,1,0
Mk306=Stimulus,S  9,141652,1,0
Mk307=Stimulus,S  8,142150,1,0
Mk308=Stimulus,S  5,142708,1,0
Mk309=Stimulus,S  5,143138,1,0
Mk310=Stimulus,S 10,143684,1,0
Mk311=Stimulus,S 12,144288,1,0
Mk312=Stimulus,S  1,144533,1,0
Mk313=Stimulus,S  6,144818,1,0
Mk314=Stimulus,S  8,145370,1,0
Mk315=Stimulus,S  9,145800,1,0
Mk316=Stimulus,S  3,146310,1,0
Mk317=Stimulus,S  8,146801,1,0
Mk318=Stimulus,S  7,147331,1,0
Mk319=Stimulus,S  6,147820,1,0
Mk320=Stimulus,S  2,148420,1,0
Mk321=Stimulus,S  6,149030,1,0
Mk322=Stimulus,S 15,149612,1,0
Mk323=Stimulus,S  1,149864,1,0
Mk324=Stimulus,S  9,150134,1,0
