# Supplementary material for: Effects of Sound Frequency on Audiovisual Integration: An Event-Related Potential Study
Source: PLoS One. 2015 Sep 18;10(9):e0138296. doi: 10.1371/journal.pone.0138296 (PMC4575110; doi:10.1371/journal.pone.0138296)
Supplement: S3 File — (ZIP) [file pone.0138296.s004.zip › S3 File/HikinoYuu001.vmrk]

Brain Vision Data Exchange Marker File, Version 1.0

[Common Infos]
Codepage=UTF-8
DataFile=20121218HikinoYuu001.eeg

[Marker Infos]
; Each entry: Mk<Marker number>=<Type>,<Description>,<Position in data points>,
; <Size in data points>, <Channel number (0 = marker is related to all channels)>
; Fields are delimited by commas, some fields might be omitted (empty).
; Commas in type or description text are coded as "\1".
Mk1=New Segment,,1,1,0,20121218161547325538
Mk2=Stimulus,S  5,2159,1,0
Mk3=Stimulus,S  3,2734,1,0
Mk4=Stimulus,S  9,3295,1,0
Mk5=Stimulus,S 14,3901,1,0
Mk6=Stimulus,S  1,4164,1,0
Mk7=Stimulus,S  9,4462,1,0
Mk8=Stimulus,S  7,5025,1,0
Mk9=Stimulus,S  6,5604,1,0
Mk10=Stimulus,S  6,6195,1,0
Mk11=Stimulus,S  7,6815,1,0
Mk12=Stimulus,S  3,7276,1,0
Mk13=Stimulus,S 10,7801,1,0
Mk14=Stimulus,S  7,8292,1,0
Mk15=Stimulus,S 10,8872,1,0
Mk16=Stimulus,S  2,9341,1,0
Mk17=Stimulus,S  5,9829,1,0
Mk18=Stimulus,S  8,10258,1,0
Mk19=Stimulus,S  8,10791,1,0
Mk20=Stimulus,S  3,11325,1,0
Mk21=Stimulus,S  7,11764,1,0
Mk22=Stimulus,S  6,12264,1,0
Mk23=Stimulus,S  5,12762,1,0
Mk24=Stimulus,S 10,13209,1,0
Mk25=Stimulus,S  8,13736,1,0
Mk26=Stimulus,S 14,14208,1,0
Mk27=Stimulus,S  1,14461,1,0
Mk28=Stimulus,S  2,14777,1,0
Mk29=Stimulus,S  8,15274,1,0
Mk30=Stimulus,S  6,15879,1,0
Mk31=Stimulus,S  7,16433,1,0
Mk32=Stimulus,S  3,16998,1,0
Mk33=Stimulus,S  7,17573,1,0
Mk34=Stimulus,S  5,18044,1,0
Mk35=Stimulus,S 10,18468,1,0
Mk36=Stimulus,S  2,19006,1,0
Mk37=Stimulus,S  2,19426,1,0
Mk38=Stimulus,S  8,19875,1,0
Mk39=Stimulus,S  6,20423,1,0
Mk40=Stimulus,S  8,21037,1,0
Mk41=Stimulus,S  2,21542,1,0
Mk42=Stimulus,S  7,22048,1,0
Mk43=Stimulus,S  9,22558,1,0
Mk44=Stimulus,S  6,23095,1,0
Mk45=Stimulus,S  5,23654,1,0
Mk46=Stimulus,S  3,24090,1,0
Mk47=Stimulus,S  2,24622,1,0
Mk48=Stimulus,S  3,25169,1,0
Mk49=Stimulus,S 15,25659,1,0
Mk50=Stimulus,S  1,25946,1,0
Mk51=Stimulus,S  5,26237,1,0
Mk52=Stimulus,S  6,26759,1,0
Mk53=Stimulus,S 10,27323,1,0
Mk54=Stimulus,S 14,27841,1,0
Mk55=Stimulus,S  1,28165,1,0
Mk56=Stimulus,S 10,28338,1,0
Mk57=Stimulus,S  9,28955,1,0
Mk58=Stimulus,S  3,29448,1,0
Mk59=Stimulus,S 14,29995,1,0
Mk60=Stimulus,S  1,30227,1,0
Mk61=Stimulus,S 10,30569,1,0
Mk62=Stimulus,S  7,31103,1,0
Mk63=Stimulus,S 10,31723,1,0
Mk64=Stimulus,S  8,32192,1,0
Mk65=Stimulus,S  3,32757,1,0
Mk66=Stimulus,S 10,33338,1,0
Mk67=Stimulus,S  8,33860,1,0
Mk68=Stimulus,S  9,34426,1,0
Mk69=Stimulus,S  4,34930,1,0
Mk70=Stimulus,S  7,35467,1,0
Mk71=Stimulus,S  6,35903,1,0
Mk72=Stimulus,S  5,36441,1,0
Mk73=Stimulus,S  3,36881,1,0
Mk74=Stimulus,S  5,37469,1,0
Mk75=Stimulus,S  6,38009,1,0
Mk76=Stimulus,S 15,38627,1,0
Mk77=Stimulus,S  4,39142,1,0
Mk78=Stimulus,S  3,39668,1,0
Mk79=Stimulus,S  3,40101,1,0
Mk80=Stimulus,S  7,40575,1,0
Mk81=Stimulus,S  4,41164,1,0
Mk82=Stimulus,S  3,41594,1,0
Mk83=Stimulus,S  3,42158,1,0
Mk84=Stimulus,S  6,42695,1,0
Mk85=Stimulus,S 12,43303,1,0
Mk86=Stimulus,S  1,43641,1,0
Mk87=Stimulus,S  2,43843,1,0
Mk88=Stimulus,S  5,44338,1,0
Mk89=Stimulus,S  8,44957,1,0
Mk90=Stimulus,S  6,45546,1,0
Mk91=Stimulus,S  5,46084,1,0
Mk92=Stimulus,S  9,46654,1,0
Mk93=Stimulus,S  6,47245,1,0
Mk94=Stimulus,S  9,47809,1,0
Mk95=Stimulus,S  5,48335,1,0
Mk96=Stimulus,S  6,48845,1,0
Mk97=Stimulus,S 10,49458,1,0
Mk98=Stimulus,S  6,50049,1,0
Mk99=Stimulus,S 14,50577,1,0
Mk100=Stimulus,S  1,50852,1,0
Mk101=Stimulus,S  7,51157,1,0
Mk102=Stimulus,S 10,51699,1,0
Mk103=Stimulus,S  2,52219,1,0
Mk104=Stimulus,S  7,52640,1,0
Mk105=Stimulus,S 12,53080,1,0
Mk106=Stimulus,S  1,53345,1,0
Mk107=Stimulus,S  2,53572,1,0
Mk108=Stimulus,S 13,54184,1,0
Mk109=Stimulus,S  8,54660,1,0
Mk110=Stimulus,S  4,55119,1,0
Mk111=Stimulus,S  7,55551,1,0
Mk112=Stimulus,S 10,55972,1,0
Mk113=Stimulus,S  8,56461,1,0
Mk114=Stimulus,S  7,57054,1,0
Mk115=Stimulus,S  9,57604,1,0
Mk116=Stimulus,S  5,58173,1,0
Mk117=Stimulus,S  5,58636,1,0
Mk118=Stimulus,S  4,59095,1,0
Mk119=Stimulus,S 15,59696,1,0
Mk120=Stimulus,S  1,60009,1,0
Mk121=Stimulus,S  5,60197,1,0
Mk122=Stimulus,S  2,60663,1,0
Mk123=Stimulus,S  7,61193,1,0
Mk124=Stimulus,S  3,61728,1,0
Mk125=Stimulus,S 11,62158,1,0
Mk126=Stimulus,S  9,62618,1,0
Mk127=Stimulus,S  9,63234,1,0
Mk128=Stimulus,S  2,63704,1,0
Mk129=Stimulus,S  4,64215,1,0
Mk130=Stimulus,S  4,64782,1,0
Mk131=Stimulus,S  9,65386,1,0
Mk132=Stimulus,S  5,65867,1,0
Mk133=Stimulus,S  3,66446,1,0
Mk134=Stimulus,S  3,67030,1,0
Mk135=Stimulus,S  5,67465,1,0
Mk136=Stimulus,S  3,68026,1,0
Mk137=Stimulus,S 10,68565,1,0
Mk138=Stimulus,S 11,69107,1,0
Mk139=Stimulus,S  9,69603,1,0
Mk140=Stimulus,S 15,70160,1,0
Mk141=Stimulus,S  1,70407,1,0
Mk142=Stimulus,S  7,70747,1,0
Mk143=Stimulus,S 10,71319,1,0
Mk144=Stimulus,S  2,71744,1,0
Mk145=Stimulus,S  5,72181,1,0
Mk146=Stimulus,S  6,72678,1,0
Mk147=Stimulus,S  9,73246,1,0
Mk148=Stimulus,S 12,73793,1,0
Mk149=Stimulus,S  1,74095,1,0
Mk150=Stimulus,S  5,74279,1,0
Mk151=Stimulus,S  5,74743,1,0
Mk152=Stimulus,S 12,75218,1,0
Mk153=Stimulus,S  1,75517,1,0
Mk154=Stimulus,S  3,75754,1,0
Mk155=Stimulus,S  2,76344,1,0
Mk156=Stimulus,S  2,76899,1,0
Mk157=Stimulus,S 10,77473,1,0
Mk158=Stimulus,S  6,78008,1,0
Mk159=Stimulus,S  4,78588,1,0
Mk160=Stimulus,S 11,79157,1,0
Mk161=Stimulus,S  4,79579,1,0
Mk162=Stimulus,S  2,80003,1,0
Mk163=Stimulus,S  6,80514,1,0
Mk164=Stimulus,S  7,80962,1,0
Mk165=Stimulus,S  7,81490,1,0
Mk166=Stimulus,S  8,82023,1,0
Mk167=Stimulus,S 10,82603,1,0
Mk168=Stimulus,S 10,83026,1,0
Mk169=Stimulus,S  4,83561,1,0
Mk170=Stimulus,S  5,84175,1,0
Mk171=Stimulus,S  8,84711,1,0
Mk172=Stimulus,S  8,85226,1,0
Mk173=Stimulus,S 14,85741,1,0
Mk174=Stimulus,S  8,86325,1,0
Mk175=Stimulus,S 13,86767,1,0
Mk176=Stimulus,S  1,87025,1,0
Mk177=Stimulus,S  4,87247,1,0
Mk178=Stimulus,S  9,87842,1,0
Mk179=Stimulus,S 11,88414,1,0
Mk180=Stimulus,S  8,88872,1,0
Mk181=Stimulus,S  2,89461,1,0
Mk182=Stimulus,S  4,90041,1,0
Mk183=Stimulus,S  3,90559,1,0
Mk184=Stimulus,S  3,91127,1,0
Mk185=Stimulus,S 10,91557,1,0
Mk186=Stimulus,S  4,92109,1,0
Mk187=Stimulus,S  2,92544,1,0
Mk188=Stimulus,S  7,93063,1,0
Mk189=Stimulus,S 11,93608,1,0
Mk190=Stimulus,S  1,93916,1,0
Mk191=Stimulus,S  5,94181,1,0
Mk192=Stimulus,S 15,94665,1,0
Mk193=Stimulus,S  2,95148,1,0
Mk194=Stimulus,S  5,95724,1,0
Mk195=Stimulus,S  8,96147,1,0
Mk196=Stimulus,S  4,96651,1,0
Mk197=Stimulus,S  9,97229,1,0
Mk198=Stimulus,S 10,97826,1,0
Mk199=Stimulus,S 15,98328,1,0
Mk200=Stimulus,S  2,98875,1,0
Mk201=Stimulus,S 10,99468,1,0
Mk202=Stimulus,S  4,99893,1,0
Mk203=Stimulus,S 10,100353,1,0
Mk204=Stimulus,S 13,100905,1,0
Mk205=Stimulus,S  4,101381,1,0
Mk206=Stimulus,S 13,101893,1,0
Mk207=Stimulus,S  1,102260,1,0
Mk208=Stimulus,S 11,102384,1,0
Mk209=Stimulus,S 10,102910,1,0
Mk210=Stimulus,S  5,103526,1,0
Mk211=Stimulus,S 10,104124,1,0
Mk212=Stimulus,S  7,104738,1,0
Mk213=Stimulus,S  4,105312,1,0
Mk214=Stimulus,S 13,105810,1,0
Mk215=Stimulus,S  1,106096,1,0
Mk216=Stimulus,S 12,106329,1,0
Mk217=Stimulus,S  1,106627,1,0
Mk218=Stimulus,S  8,106913,1,0
Mk219=Stimulus,S  9,107414,1,0
Mk220=Stimulus,S  2,107961,1,0
Mk221=Stimulus,S 13,108538,1,0
Mk222=Stimulus,S  1,108947,1,0
Mk223=Stimulus,S  6,109150,1,0
Mk224=Stimulus,S  6,109740,1,0
Mk225=Stimulus,S  9,110178,1,0
Mk226=Stimulus,S  4,110599,1,0
Mk227=Stimulus,S  4,111211,1,0
Mk228=Stimulus,S  6,111732,1,0
Mk229=Stimulus,S 10,112228,1,0
Mk230=Stimulus,S  4,112686,1,0
Mk231=Stimulus,S  9,113231,1,0
Mk232=Stimulus,S  2,113763,1,0
Mk233=Stimulus,S  9,114324,1,0
Mk234=Stimulus,S  2,114857,1,0
Mk235=Stimulus,S  9,115438,1,0
Mk236=Stimulus,S 12,115928,1,0
Mk237=Stimulus,S  7,116420,1,0
Mk238=Stimulus,S  3,116907,1,0
Mk239=Stimulus,S  2,117340,1,0
Mk240=Stimulus,S 11,117853,1,0
Mk241=Stimulus,S  5,118314,1,0
Mk242=Stimulus,S  4,118767,1,0
Mk243=Stimulus,S  3,119206,1,0
Mk244=Stimulus,S  8,119658,1,0
Mk245=Stimulus,S  7,120125,1,0
Mk246=Stimulus,S  7,120628,1,0
Mk247=Stimulus,S  8,121242,1,0
Mk248=Stimulus,S  7,121721,1,0
Mk249=Stimulus,S  8,122255,1,0
Mk250=Stimulus,S  9,122826,1,0
Mk251=Stimulus,S  7,123254,1,0
Mk252=Stimulus,S  3,123837,1,0
Mk253=Stimulus,S  8,124434,1,0
Mk254=Stimulus,S  3,124881,1,0
Mk255=Stimulus,S 10,125354,1,0
Mk256=Stimulus,S  5,125903,1,0
Mk257=Stimulus,S  6,126496,1,0
Mk258=Stimulus,S  6,127041,1,0
Mk259=Stimulus,S  4,127642,1,0
Mk260=Stimulus,S  5,128146,1,0
Mk261=Stimulus,S  2,128671,1,0
Mk262=Stimulus,S  8,129167,1,0
Mk263=Stimulus,S  9,129773,1,0
Mk264=Stimulus,S  3,130278,1,0
Mk265=Stimulus,S  6,130868,1,0
Mk266=Stimulus,S  4,131404,1,0
Mk267=Stimulus,S  7,131958,1,0
Mk268=Stimulus,S  4,132559,1,0
Mk269=Stimulus,S  2,133003,1,0
Mk270=Stimulus,S  6,133461,1,0
Mk271=Stimulus,S  4,133954,1,0
Mk272=Stimulus,S  2,134412,1,0
Mk273=Stimulus,S  9,134895,1,0
Mk274=Stimulus,S  9,135360,1,0
Mk275=Stimulus,S 13,135784,1,0
Mk276=Stimulus,S 10,136237,1,0
Mk277=Stimulus,S  9,136768,1,0
Mk278=Stimulus,S 14,137241,1,0
Mk279=Stimulus,S  1,137541,1,0
Mk280=Stimulus,S  2,137773,1,0
Mk281=Stimulus,S  8,138370,1,0
Mk282=Stimulus,S  4,138853,1,0
Mk283=Stimulus,S  6,139314,1,0
Mk284=Stimulus,S  3,139917,1,0
Mk285=Stimulus,S  4,140377,1,0
Mk286=Stimulus,S  8,140827,1,0
Mk287=Stimulus,S  3,141404,1,0
Mk288=Stimulus,S  7,141837,1,0
Mk289=Stimulus,S 10,142377,1,0
Mk290=Stimulus,S  4,142896,1,0
Mk291=Stimulus,S  9,143356,1,0
Mk292=Stimulus,S  8,143895,1,0
Mk293=Stimulus,S  5,144488,1,0
Mk294=Stimulus,S  5,145010,1,0
Mk295=Stimulus,S 10,145596,1,0
Mk296=Stimulus,S 12,146151,1,0
Mk297=Stimulus,S  6,146712,1,0
Mk298=Stimulus,S  8,147175,1,0
Mk299=Stimulus,S  9,147756,1,0
Mk300=Stimulus,S  3,148306,1,0
Mk301=Stimulus,S  8,148728,1,0
Mk302=Stimulus,S  7,149267,1,0
Mk303=Stimulus,S  6,149873,1,0
Mk304=Stimulus,S  2,150357,1,0
Mk305=Stimulus,S  6,150869,1,0
Mk306=Stimulus,S 15,151421,1,0
Mk307=Stimulus,S  1,151768,1,0
Mk308=Stimulus,S  9,151868,1,0
