# Supplementary material for: Effects of Sound Frequency on Audiovisual Integration: An Event-Related Potential Study
Source: PLoS One. 2015 Sep 18;10(9):e0138296. doi: 10.1371/journal.pone.0138296 (PMC4575110; doi:10.1371/journal.pone.0138296)
Supplement: S3 File — (ZIP) [file pone.0138296.s004.zip › S3 File/InaiYoshinobu001.vmrk]

Brain Vision Data Exchange Marker File, Version 1.0

[Common Infos]
Codepage=UTF-8
DataFile=20121030InaiYoshinobu001.eeg

[Marker Infos]
; Each entry: Mk<Marker number>=<Type>,<Description>,<Position in data points>,
; <Size in data points>, <Channel number (0 = marker is related to all channels)>
; Fields are delimited by commas, some fields might be omitted (empty).
; Commas in type or description text are coded as "\1".
Mk1=New Segment,,1,1,0,20121030165326120470
Mk2=Stimulus,S  5,2631,1,0
Mk3=Stimulus,S  3,3230,1,0
Mk4=Stimulus,S  9,3704,1,0
Mk5=Stimulus,S 14,4209,1,0
Mk6=Stimulus,S  1,4446,1,0
Mk7=Stimulus,S  9,4636,1,0
Mk8=Stimulus,S  7,5215,1,0
Mk9=Stimulus,S  6,5669,1,0
Mk10=Stimulus,S  6,6259,1,0
Mk11=Stimulus,S  7,6741,1,0
Mk12=Stimulus,S  3,7340,1,0
Mk13=Stimulus,S 10,7867,1,0
Mk14=Stimulus,S  7,8325,1,0
Mk15=Stimulus,S 10,8838,1,0
Mk16=Stimulus,S  2,9434,1,0
Mk17=Stimulus,S  5,9957,1,0
Mk18=Stimulus,S  8,10409,1,0
Mk19=Stimulus,S  8,10960,1,0
Mk20=Stimulus,S  3,11500,1,0
Mk21=Stimulus,S  7,12030,1,0
Mk22=Stimulus,S  6,12465,1,0
Mk23=Stimulus,S  5,12991,1,0
Mk24=Stimulus,S 10,13486,1,0
Mk25=Stimulus,S  8,13943,1,0
Mk26=Stimulus,S 14,14559,1,0
Mk27=Stimulus,S  1,14775,1,0
Mk28=Stimulus,S  2,15006,1,0
Mk29=Stimulus,S  1,15236,1,0
Mk30=Stimulus,S  8,15427,1,0
Mk31=Stimulus,S  6,15960,1,0
Mk32=Stimulus,S  7,16387,1,0
Mk33=Stimulus,S  3,16889,1,0
Mk34=Stimulus,S  7,17386,1,0
Mk35=Stimulus,S  5,17844,1,0
Mk36=Stimulus,S 10,18383,1,0
Mk37=Stimulus,S  2,18971,1,0
Mk38=Stimulus,S  2,19442,1,0
Mk39=Stimulus,S  1,19822,1,0
Mk40=Stimulus,S  8,19936,1,0
Mk41=Stimulus,S  6,20411,1,0
Mk42=Stimulus,S  8,21022,1,0
Mk43=Stimulus,S  2,21632,1,0
Mk44=Stimulus,S  7,22110,1,0
Mk45=Stimulus,S  9,22628,1,0
Mk46=Stimulus,S  6,23205,1,0
Mk47=Stimulus,S  5,23722,1,0
Mk48=Stimulus,S  3,24299,1,0
Mk49=Stimulus,S  2,24781,1,0
Mk50=Stimulus,S  3,25216,1,0
Mk51=Stimulus,S 15,25720,1,0
Mk52=Stimulus,S  1,25955,1,0
Mk53=Stimulus,S  5,26301,1,0
Mk54=Stimulus,S  6,26883,1,0
Mk55=Stimulus,S 10,27395,1,0
Mk56=Stimulus,S 14,27832,1,0
Mk57=Stimulus,S  1,28064,1,0
Mk58=Stimulus,S 10,28311,1,0
Mk59=Stimulus,S  9,28900,1,0
Mk60=Stimulus,S  3,29475,1,0
Mk61=Stimulus,S 14,30026,1,0
Mk62=Stimulus,S  1,30291,1,0
Mk63=Stimulus,S 10,30551,1,0
Mk64=Stimulus,S  7,31085,1,0
Mk65=Stimulus,S 10,31572,1,0
Mk66=Stimulus,S  8,32110,1,0
Mk67=Stimulus,S  3,32595,1,0
Mk68=Stimulus,S 10,33102,1,0
Mk69=Stimulus,S  8,33544,1,0
Mk70=Stimulus,S  9,33988,1,0
Mk71=Stimulus,S  4,34431,1,0
Mk72=Stimulus,S  7,34859,1,0
Mk73=Stimulus,S  6,35422,1,0
Mk74=Stimulus,S  5,36026,1,0
Mk75=Stimulus,S  3,36558,1,0
Mk76=Stimulus,S  5,37111,1,0
Mk77=Stimulus,S  6,37605,1,0
Mk78=Stimulus,S 15,38187,1,0
Mk79=Stimulus,S  1,38431,1,0
Mk80=Stimulus,S  4,38699,1,0
Mk81=Stimulus,S  3,39221,1,0
Mk82=Stimulus,S  3,39642,1,0
Mk83=Stimulus,S  7,40174,1,0
Mk84=Stimulus,S  4,40689,1,0
Mk85=Stimulus,S  3,41149,1,0
Mk86=Stimulus,S  3,41584,1,0
Mk87=Stimulus,S  6,42125,1,0
Mk88=Stimulus,S 12,42591,1,0
Mk89=Stimulus,S  1,42853,1,0
Mk90=Stimulus,S  2,43095,1,0
Mk91=Stimulus,S  5,43640,1,0
Mk92=Stimulus,S  8,44112,1,0
Mk93=Stimulus,S  6,44572,1,0
Mk94=Stimulus,S  5,45112,1,0
Mk95=Stimulus,S  9,45631,1,0
Mk96=Stimulus,S  6,46154,1,0
Mk97=Stimulus,S  9,46593,1,0
Mk98=Stimulus,S  5,47083,1,0
Mk99=Stimulus,S  6,47536,1,0
Mk100=Stimulus,S 10,48065,1,0
Mk101=Stimulus,S  6,48486,1,0
Mk102=Stimulus,S 14,49007,1,0
Mk103=Stimulus,S  1,49213,1,0
Mk104=Stimulus,S  7,49593,1,0
Mk105=Stimulus,S 10,50098,1,0
Mk106=Stimulus,S  2,50642,1,0
Mk107=Stimulus,S  7,51153,1,0
Mk108=Stimulus,S 12,51771,1,0
Mk109=Stimulus,S  1,52041,1,0
Mk110=Stimulus,S  2,52332,1,0
Mk111=Stimulus,S 13,52781,1,0
Mk112=Stimulus,S  1,53088,1,0
Mk113=Stimulus,S  8,53301,1,0
Mk114=Stimulus,S  4,53878,1,0
Mk115=Stimulus,S  7,54327,1,0
Mk116=Stimulus,S 10,54912,1,0
Mk117=Stimulus,S  8,55426,1,0
Mk118=Stimulus,S  7,56027,1,0
Mk119=Stimulus,S  9,56525,1,0
Mk120=Stimulus,S  5,57083,1,0
Mk121=Stimulus,S  5,57513,1,0
Mk122=Stimulus,S  4,58064,1,0
Mk123=Stimulus,S 15,58510,1,0
Mk124=Stimulus,S  1,58752,1,0
Mk125=Stimulus,S  5,58983,1,0
Mk126=Stimulus,S  2,59445,1,0
Mk127=Stimulus,S  7,60063,1,0
Mk128=Stimulus,S  3,60558,1,0
Mk129=Stimulus,S 11,61051,1,0
Mk130=Stimulus,S  9,61550,1,0
Mk131=Stimulus,S  9,62097,1,0
Mk132=Stimulus,S  2,62535,1,0
Mk133=Stimulus,S  4,63035,1,0
Mk134=Stimulus,S  4,63526,1,0
Mk135=Stimulus,S  9,64027,1,0
Mk136=Stimulus,S  5,64549,1,0
Mk137=Stimulus,S  3,64987,1,0
Mk138=Stimulus,S  3,65493,1,0
Mk139=Stimulus,S  5,66109,1,0
Mk140=Stimulus,S  3,66710,1,0
Mk141=Stimulus,S 10,67185,1,0
Mk142=Stimulus,S 11,67694,1,0
Mk143=Stimulus,S  1,67979,1,0
Mk144=Stimulus,S  9,68117,1,0
Mk145=Stimulus,S 15,68640,1,0
Mk146=Stimulus,S  1,68874,1,0
Mk147=Stimulus,S  7,69131,1,0
Mk148=Stimulus,S 10,69698,1,0
Mk149=Stimulus,S  2,70197,1,0
Mk150=Stimulus,S  5,70645,1,0
Mk151=Stimulus,S  6,71141,1,0
Mk152=Stimulus,S  9,71595,1,0
Mk153=Stimulus,S 12,72193,1,0
Mk154=Stimulus,S  1,72487,1,0
Mk155=Stimulus,S  5,72617,1,0
Mk156=Stimulus,S  5,73134,1,0
Mk157=Stimulus,S 12,73611,1,0
Mk158=Stimulus,S  1,73838,1,0
Mk159=Stimulus,S  3,74037,1,0
Mk160=Stimulus,S  2,74561,1,0
Mk161=Stimulus,S  2,75089,1,0
Mk162=Stimulus,S 10,75653,1,0
Mk163=Stimulus,S  6,76201,1,0
Mk164=Stimulus,S  4,76816,1,0
Mk165=Stimulus,S 11,77411,1,0
Mk166=Stimulus,S  1,77776,1,0
Mk167=Stimulus,S  4,77905,1,0
Mk168=Stimulus,S  2,78329,1,0
Mk169=Stimulus,S  6,78834,1,0
Mk170=Stimulus,S  7,79408,1,0
Mk171=Stimulus,S  7,79833,1,0
Mk172=Stimulus,S  8,80289,1,0
Mk173=Stimulus,S 10,80904,1,0
Mk174=Stimulus,S 10,81374,1,0
Mk175=Stimulus,S  4,81968,1,0
Mk176=Stimulus,S  5,82585,1,0
Mk177=Stimulus,S  8,83023,1,0
Mk178=Stimulus,S  8,83576,1,0
Mk179=Stimulus,S 14,84013,1,0
Mk180=Stimulus,S  1,84245,1,0
Mk181=Stimulus,S  8,84538,1,0
Mk182=Stimulus,S 13,85097,1,0
Mk183=Stimulus,S  1,85495,1,0
Mk184=Stimulus,S  4,85686,1,0
Mk185=Stimulus,S  9,86243,1,0
Mk186=Stimulus,S 11,86732,1,0
Mk187=Stimulus,S  1,86979,1,0
Mk188=Stimulus,S  8,87346,1,0
Mk189=Stimulus,S  2,87822,1,0
Mk190=Stimulus,S  4,88383,1,0
Mk191=Stimulus,S  3,88922,1,0
Mk192=Stimulus,S  3,89464,1,0
Mk193=Stimulus,S 10,90042,1,0
Mk194=Stimulus,S  4,90619,1,0
Mk195=Stimulus,S  2,91079,1,0
Mk196=Stimulus,S  7,91513,1,0
Mk197=Stimulus,S 11,91988,1,0
Mk198=Stimulus,S  1,92315,1,0
Mk199=Stimulus,S  5,92461,1,0
Mk200=Stimulus,S 15,92949,1,0
Mk201=Stimulus,S  1,93276,1,0
Mk202=Stimulus,S  2,93484,1,0
Mk203=Stimulus,S  5,94095,1,0
Mk204=Stimulus,S  8,94591,1,0
Mk205=Stimulus,S  4,95154,1,0
Mk206=Stimulus,S  9,95749,1,0
Mk207=Stimulus,S  1,95995,1,0
Mk208=Stimulus,S 10,96236,1,0
Mk209=Stimulus,S 15,96775,1,0
Mk210=Stimulus,S  1,97003,1,0
Mk211=Stimulus,S  2,97248,1,0
Mk212=Stimulus,S 10,97778,1,0
Mk213=Stimulus,S  4,98385,1,0
Mk214=Stimulus,S 10,98915,1,0
Mk215=Stimulus,S 13,99510,1,0
Mk216=Stimulus,S  1,99737,1,0
Mk217=Stimulus,S  4,100020,1,0
Mk218=Stimulus,S 13,100521,1,0
Mk219=Stimulus,S  1,100831,1,0
Mk220=Stimulus,S 11,101002,1,0
Mk221=Stimulus,S  1,101339,1,0
Mk222=Stimulus,S 10,101548,1,0
Mk223=Stimulus,S  5,102077,1,0
Mk224=Stimulus,S 10,102662,1,0
Mk225=Stimulus,S  7,103125,1,0
Mk226=Stimulus,S  4,103647,1,0
Mk227=Stimulus,S 13,104186,1,0
Mk228=Stimulus,S  1,104495,1,0
Mk229=Stimulus,S 12,104610,1,0
Mk230=Stimulus,S  8,105036,1,0
Mk231=Stimulus,S  9,105630,1,0
Mk232=Stimulus,S  2,106124,1,0
Mk233=Stimulus,S 13,106621,1,0
Mk234=Stimulus,S  1,106878,1,0
Mk235=Stimulus,S  6,107161,1,0
Mk236=Stimulus,S  6,107759,1,0
Mk237=Stimulus,S  9,108286,1,0
Mk238=Stimulus,S  4,108737,1,0
Mk239=Stimulus,S  4,109227,1,0
Mk240=Stimulus,S  6,109721,1,0
Mk241=Stimulus,S 10,110172,1,0
Mk242=Stimulus,S  4,110649,1,0
Mk243=Stimulus,S  9,111125,1,0
Mk244=Stimulus,S  2,111721,1,0
Mk245=Stimulus,S  9,112299,1,0
Mk246=Stimulus,S  2,112915,1,0
Mk247=Stimulus,S  9,113521,1,0
Mk248=Stimulus,S 12,114134,1,0
Mk249=Stimulus,S  1,114448,1,0
Mk250=Stimulus,S  7,114742,1,0
Mk251=Stimulus,S  3,115316,1,0
Mk252=Stimulus,S  2,115778,1,0
Mk253=Stimulus,S 11,116265,1,0
Mk254=Stimulus,S  1,116565,1,0
Mk255=Stimulus,S  5,116862,1,0
Mk256=Stimulus,S  4,117292,1,0
Mk257=Stimulus,S  3,117741,1,0
Mk258=Stimulus,S  8,118296,1,0
Mk259=Stimulus,S  7,118903,1,0
Mk260=Stimulus,S  7,119452,1,0
Mk261=Stimulus,S  8,120045,1,0
Mk262=Stimulus,S  7,120588,1,0
Mk263=Stimulus,S  8,121113,1,0
Mk264=Stimulus,S  9,121583,1,0
Mk265=Stimulus,S  7,122108,1,0
Mk266=Stimulus,S  3,122576,1,0
Mk267=Stimulus,S  8,123120,1,0
Mk268=Stimulus,S  3,123619,1,0
Mk269=Stimulus,S 10,124170,1,0
Mk270=Stimulus,S  5,124613,1,0
Mk271=Stimulus,S  6,125224,1,0
Mk272=Stimulus,S  6,125688,1,0
Mk273=Stimulus,S  4,126298,1,0
Mk274=Stimulus,S  5,126792,1,0
Mk275=Stimulus,S  2,127284,1,0
Mk276=Stimulus,S  8,127744,1,0
Mk277=Stimulus,S  9,128320,1,0
Mk278=Stimulus,S  3,128914,1,0
Mk279=Stimulus,S  6,129455,1,0
Mk280=Stimulus,S  4,129927,1,0
Mk281=Stimulus,S  7,130485,1,0
Mk282=Stimulus,S  4,130925,1,0
Mk283=Stimulus,S  2,131347,1,0
Mk284=Stimulus,S  6,131920,1,0
Mk285=Stimulus,S  4,132368,1,0
Mk286=Stimulus,S  2,132918,1,0
Mk287=Stimulus,S  9,133411,1,0
Mk288=Stimulus,S  9,133937,1,0
Mk289=Stimulus,S 13,134534,1,0
Mk290=Stimulus,S  1,134784,1,0
Mk291=Stimulus,S 10,135003,1,0
Mk292=Stimulus,S  9,135527,1,0
Mk293=Stimulus,S 14,135991,1,0
Mk294=Stimulus,S  1,136230,1,0
Mk295=Stimulus,S  2,136536,1,0
Mk296=Stimulus,S  8,137137,1,0
Mk297=Stimulus,S  4,137722,1,0
Mk298=Stimulus,S  6,138220,1,0
Mk299=Stimulus,S  3,138729,1,0
Mk300=Stimulus,S  4,139160,1,0
Mk301=Stimulus,S  8,139779,1,0
Mk302=Stimulus,S  3,140300,1,0
Mk303=Stimulus,S  7,140732,1,0
Mk304=Stimulus,S 10,141281,1,0
Mk305=Stimulus,S  4,141789,1,0
Mk306=Stimulus,S  9,142307,1,0
Mk307=Stimulus,S  8,142815,1,0
Mk308=Stimulus,S  5,143237,1,0
Mk309=Stimulus,S  5,143737,1,0
Mk310=Stimulus,S 10,144332,1,0
Mk311=Stimulus,S 12,144936,1,0
Mk312=Stimulus,S  1,145238,1,0
Mk313=Stimulus,S  6,145393,1,0
Mk314=Stimulus,S  8,145985,1,0
Mk315=Stimulus,S  9,146408,1,0
Mk316=Stimulus,S  3,146909,1,0
Mk317=Stimulus,S  8,147373,1,0
Mk318=Stimulus,S  7,147901,1,0
Mk319=Stimulus,S  6,148406,1,0
Mk320=Stimulus,S  2,148867,1,0
Mk321=Stimulus,S  6,149337,1,0
Mk322=Stimulus,S 15,149849,1,0
Mk323=Stimulus,S  1,150081,1,0
Mk324=Stimulus,S  9,150418,1,0
