# Supplementary material for: Effects of Sound Frequency on Audiovisual Integration: An Event-Related Potential Study
Source: PLoS One. 2015 Sep 18;10(9):e0138296. doi: 10.1371/journal.pone.0138296 (PMC4575110; doi:10.1371/journal.pone.0138296)
Supplement: S3 File — (ZIP) [file pone.0138296.s004.zip › S3 File/KaraiNobuyuki001.vmrk]

Brain Vision Data Exchange Marker File, Version 1.0

[Common Infos]
Codepage=UTF-8
DataFile=20130108KaraiNobuyuki001.eeg

[Marker Infos]
; Each entry: Mk<Marker number>=<Type>,<Description>,<Position in data points>,
; <Size in data points>, <Channel number (0 = marker is related to all channels)>
; Fields are delimited by commas, some fields might be omitted (empty).
; Commas in type or description text are coded as "\1".
Mk1=New Segment,,1,1,0,20130108112010796277
Mk2=Stimulus,S  5,2043,1,0
Mk3=Stimulus,S  3,2503,1,0
Mk4=Stimulus,S  9,2949,1,0
Mk5=Stimulus,S 14,3528,1,0
Mk6=Stimulus,S  1,3752,1,0
Mk7=Stimulus,S  9,4063,1,0
Mk8=Stimulus,S  7,4521,1,0
Mk9=Stimulus,S  6,4978,1,0
Mk10=Stimulus,S  6,5422,1,0
Mk11=Stimulus,S  7,5959,1,0
Mk12=Stimulus,S  3,6568,1,0
Mk13=Stimulus,S 10,7155,1,0
Mk14=Stimulus,S  7,7700,1,0
Mk15=Stimulus,S 10,8306,1,0
Mk16=Stimulus,S  2,8828,1,0
Mk17=Stimulus,S  5,9445,1,0
Mk18=Stimulus,S  8,10043,1,0
Mk19=Stimulus,S  8,10504,1,0
Mk20=Stimulus,S  3,11099,1,0
Mk21=Stimulus,S  7,11693,1,0
Mk22=Stimulus,S  6,12166,1,0
Mk23=Stimulus,S  5,12752,1,0
Mk24=Stimulus,S 10,13281,1,0
Mk25=Stimulus,S  8,13781,1,0
Mk26=Stimulus,S 14,14230,1,0
Mk27=Stimulus,S  1,14474,1,0
Mk28=Stimulus,S  2,14778,1,0
Mk29=Stimulus,S  8,15260,1,0
Mk30=Stimulus,S  6,15878,1,0
Mk31=Stimulus,S  7,16323,1,0
Mk32=Stimulus,S  3,16928,1,0
Mk33=Stimulus,S  7,17364,1,0
Mk34=Stimulus,S  5,17848,1,0
Mk35=Stimulus,S 10,18404,1,0
Mk36=Stimulus,S  2,18996,1,0
Mk37=Stimulus,S  2,19419,1,0
Mk38=Stimulus,S  8,19982,1,0
Mk39=Stimulus,S  6,20409,1,0
Mk40=Stimulus,S  8,21022,1,0
Mk41=Stimulus,S  2,21542,1,0
Mk42=Stimulus,S  7,22083,1,0
Mk43=Stimulus,S  9,22655,1,0
Mk44=Stimulus,S  6,23210,1,0
Mk45=Stimulus,S  5,23637,1,0
Mk46=Stimulus,S  3,24216,1,0
Mk47=Stimulus,S  2,24682,1,0
Mk48=Stimulus,S  3,25272,1,0
Mk49=Stimulus,S 15,25812,1,0
Mk50=Stimulus,S  1,26015,1,0
Mk51=Stimulus,S  5,26289,1,0
Mk52=Stimulus,S  6,26794,1,0
Mk53=Stimulus,S 10,27308,1,0
Mk54=Stimulus,S 14,27887,1,0
Mk55=Stimulus,S  1,28087,1,0
Mk56=Stimulus,S 10,28363,1,0
Mk57=Stimulus,S  9,28968,1,0
Mk58=Stimulus,S  3,29575,1,0
Mk59=Stimulus,S 14,30138,1,0
Mk60=Stimulus,S  1,30370,1,0
Mk61=Stimulus,S 10,30736,1,0
Mk62=Stimulus,S  7,31298,1,0
Mk63=Stimulus,S 10,31725,1,0
Mk64=Stimulus,S  8,32263,1,0
Mk65=Stimulus,S  3,32738,1,0
Mk66=Stimulus,S 10,33208,1,0
Mk67=Stimulus,S  8,33712,1,0
Mk68=Stimulus,S  9,34270,1,0
Mk69=Stimulus,S  4,34793,1,0
Mk70=Stimulus,S  7,35386,1,0
Mk71=Stimulus,S  6,35823,1,0
Mk72=Stimulus,S  5,36377,1,0
Mk73=Stimulus,S  3,36951,1,0
Mk74=Stimulus,S  5,37438,1,0
Mk75=Stimulus,S  6,37917,1,0
Mk76=Stimulus,S 15,38347,1,0
Mk77=Stimulus,S  1,38573,1,0
Mk78=Stimulus,S  4,38829,1,0
Mk79=Stimulus,S  3,39295,1,0
Mk80=Stimulus,S  3,39906,1,0
Mk81=Stimulus,S  7,40350,1,0
Mk82=Stimulus,S  4,40788,1,0
Mk83=Stimulus,S  3,41389,1,0
Mk84=Stimulus,S  3,41833,1,0
Mk85=Stimulus,S  6,42315,1,0
Mk86=Stimulus,S 12,42885,1,0
Mk87=Stimulus,S  1,43152,1,0
Mk88=Stimulus,S  2,43369,1,0
Mk89=Stimulus,S  5,43808,1,0
Mk90=Stimulus,S  8,44379,1,0
Mk91=Stimulus,S  6,44875,1,0
Mk92=Stimulus,S  5,45427,1,0
Mk93=Stimulus,S  9,45907,1,0
Mk94=Stimulus,S  6,46485,1,0
Mk95=Stimulus,S  9,47016,1,0
Mk96=Stimulus,S  5,47458,1,0
Mk97=Stimulus,S  6,47992,1,0
Mk98=Stimulus,S 10,48524,1,0
Mk99=Stimulus,S  6,49035,1,0
Mk100=Stimulus,S 14,49537,1,0
Mk101=Stimulus,S  1,49742,1,0
Mk102=Stimulus,S  7,49984,1,0
Mk103=Stimulus,S 10,50527,1,0
Mk104=Stimulus,S  2,51138,1,0
Mk105=Stimulus,S  7,51575,1,0
Mk106=Stimulus,S 12,52107,1,0
Mk107=Stimulus,S  1,52314,1,0
Mk108=Stimulus,S  2,52723,1,0
Mk109=Stimulus,S 13,53276,1,0
Mk110=Stimulus,S  1,53493,1,0
Mk111=Stimulus,S  8,53728,1,0
Mk112=Stimulus,S  4,54340,1,0
Mk113=Stimulus,S  7,54892,1,0
Mk114=Stimulus,S 10,55429,1,0
Mk115=Stimulus,S  8,55897,1,0
Mk116=Stimulus,S  7,56457,1,0
Mk117=Stimulus,S  9,57061,1,0
Mk118=Stimulus,S  5,57662,1,0
Mk119=Stimulus,S  5,58208,1,0
Mk120=Stimulus,S  4,58649,1,0
Mk121=Stimulus,S 15,59258,1,0
Mk122=Stimulus,S  1,59516,1,0
Mk123=Stimulus,S  5,59722,1,0
Mk124=Stimulus,S  2,60228,1,0
Mk125=Stimulus,S  7,60690,1,0
Mk126=Stimulus,S  3,61252,1,0
Mk127=Stimulus,S 11,61676,1,0
Mk128=Stimulus,S  1,61899,1,0
Mk129=Stimulus,S  9,62201,1,0
Mk130=Stimulus,S  9,62730,1,0
Mk131=Stimulus,S  2,63180,1,0
Mk132=Stimulus,S  4,63793,1,0
Mk133=Stimulus,S  4,64331,1,0
Mk134=Stimulus,S  9,64824,1,0
Mk135=Stimulus,S  5,65391,1,0
Mk136=Stimulus,S  3,65897,1,0
Mk137=Stimulus,S  3,66515,1,0
Mk138=Stimulus,S  5,66938,1,0
Mk139=Stimulus,S  3,67415,1,0
Mk140=Stimulus,S 10,67872,1,0
Mk141=Stimulus,S 11,68447,1,0
Mk142=Stimulus,S  1,68678,1,0
Mk143=Stimulus,S  9,68971,1,0
Mk144=Stimulus,S 15,69498,1,0
Mk145=Stimulus,S  1,69690,1,0
Mk146=Stimulus,S  7,70020,1,0
Mk147=Stimulus,S 10,70535,1,0
Mk148=Stimulus,S  2,71120,1,0
Mk149=Stimulus,S  5,71634,1,0
Mk150=Stimulus,S  6,72191,1,0
Mk151=Stimulus,S  9,72729,1,0
Mk152=Stimulus,S 12,73293,1,0
Mk153=Stimulus,S  1,73513,1,0
Mk154=Stimulus,S  5,73866,1,0
Mk155=Stimulus,S  5,74391,1,0
Mk156=Stimulus,S 12,74946,1,0
Mk157=Stimulus,S  1,75176,1,0
Mk158=Stimulus,S  3,75516,1,0
Mk159=Stimulus,S  2,76021,1,0
Mk160=Stimulus,S  2,76580,1,0
Mk161=Stimulus,S 10,77158,1,0
Mk162=Stimulus,S  6,77755,1,0
Mk163=Stimulus,S  4,78271,1,0
Mk164=Stimulus,S 11,78829,1,0
Mk165=Stimulus,S  1,78996,1,0
Mk166=Stimulus,S  4,79426,1,0
Mk167=Stimulus,S  2,79931,1,0
Mk168=Stimulus,S  6,80422,1,0
Mk169=Stimulus,S  7,81020,1,0
Mk170=Stimulus,S  7,81477,1,0
Mk171=Stimulus,S  8,81924,1,0
Mk172=Stimulus,S 10,82411,1,0
Mk173=Stimulus,S 10,83014,1,0
Mk174=Stimulus,S  4,83518,1,0
Mk175=Stimulus,S  5,83963,1,0
Mk176=Stimulus,S  8,84473,1,0
Mk177=Stimulus,S  8,85093,1,0
Mk178=Stimulus,S 14,85605,1,0
Mk179=Stimulus,S  1,85830,1,0
Mk180=Stimulus,S  8,86028,1,0
Mk181=Stimulus,S 13,86524,1,0
Mk182=Stimulus,S  1,86742,1,0
Mk183=Stimulus,S  4,87082,1,0
Mk184=Stimulus,S  9,87668,1,0
Mk185=Stimulus,S 11,88177,1,0
Mk186=Stimulus,S  1,88405,1,0
Mk187=Stimulus,S  8,88684,1,0
Mk188=Stimulus,S  2,89232,1,0
Mk189=Stimulus,S  4,89716,1,0
Mk190=Stimulus,S  3,90196,1,0
Mk191=Stimulus,S  3,90772,1,0
Mk192=Stimulus,S 10,91209,1,0
Mk193=Stimulus,S  4,91667,1,0
Mk194=Stimulus,S  2,92135,1,0
Mk195=Stimulus,S  7,92656,1,0
Mk196=Stimulus,S 11,93130,1,0
Mk197=Stimulus,S  1,93336,1,0
Mk198=Stimulus,S  5,93695,1,0
Mk199=Stimulus,S 15,94221,1,0
Mk200=Stimulus,S  1,94452,1,0
Mk201=Stimulus,S  2,94643,1,0
Mk202=Stimulus,S  5,95151,1,0
Mk203=Stimulus,S  8,95590,1,0
Mk204=Stimulus,S  4,96038,1,0
Mk205=Stimulus,S  9,96567,1,0
Mk206=Stimulus,S 10,97061,1,0
Mk207=Stimulus,S 15,97658,1,0
Mk208=Stimulus,S  1,97863,1,0
Mk209=Stimulus,S  2,98187,1,0
Mk210=Stimulus,S 10,98644,1,0
Mk211=Stimulus,S  4,99104,1,0
Mk212=Stimulus,S 10,99713,1,0
Mk213=Stimulus,S 13,100280,1,0
Mk214=Stimulus,S  1,100495,1,0
Mk215=Stimulus,S  4,100717,1,0
Mk216=Stimulus,S 13,101257,1,0
Mk217=Stimulus,S  1,101495,1,0
Mk218=Stimulus,S 11,101723,1,0
Mk219=Stimulus,S  1,101942,1,0
Mk220=Stimulus,S 10,102316,1,0
Mk221=Stimulus,S  5,102818,1,0
Mk222=Stimulus,S 10,103275,1,0
Mk223=Stimulus,S  7,103730,1,0
Mk224=Stimulus,S  4,104338,1,0
Mk225=Stimulus,S 13,104793,1,0
Mk226=Stimulus,S  1,105034,1,0
Mk227=Stimulus,S 12,105319,1,0
Mk228=Stimulus,S  1,105638,1,0
Mk229=Stimulus,S  8,105769,1,0
Mk230=Stimulus,S  9,106190,1,0
Mk231=Stimulus,S  2,106645,1,0
Mk232=Stimulus,S 13,107217,1,0
Mk233=Stimulus,S  1,107473,1,0
Mk234=Stimulus,S  6,107646,1,0
Mk235=Stimulus,S  6,108144,1,0
Mk236=Stimulus,S  9,108608,1,0
Mk237=Stimulus,S  4,109156,1,0
Mk238=Stimulus,S  4,109626,1,0
Mk239=Stimulus,S  6,110204,1,0
Mk240=Stimulus,S 10,110766,1,0
Mk241=Stimulus,S  4,111286,1,0
Mk242=Stimulus,S  9,111819,1,0
Mk243=Stimulus,S  2,112285,1,0
Mk244=Stimulus,S  9,112866,1,0
Mk245=Stimulus,S  2,113403,1,0
Mk246=Stimulus,S  9,113918,1,0
Mk247=Stimulus,S 12,114515,1,0
Mk248=Stimulus,S  1,114728,1,0
Mk249=Stimulus,S  7,115036,1,0
Mk250=Stimulus,S  3,115594,1,0
Mk251=Stimulus,S  2,116149,1,0
Mk252=Stimulus,S 11,116744,1,0
Mk253=Stimulus,S  1,116939,1,0
Mk254=Stimulus,S  5,117314,1,0
Mk255=Stimulus,S  4,117842,1,0
Mk256=Stimulus,S  3,118448,1,0
Mk257=Stimulus,S  8,119040,1,0
Mk258=Stimulus,S  7,119542,1,0
Mk259=Stimulus,S  7,120130,1,0
Mk260=Stimulus,S  8,120709,1,0
Mk261=Stimulus,S  7,121164,1,0
Mk262=Stimulus,S  8,121755,1,0
Mk263=Stimulus,S  9,122274,1,0
Mk264=Stimulus,S  7,122770,1,0
Mk265=Stimulus,S  3,123248,1,0
Mk266=Stimulus,S  8,123863,1,0
Mk267=Stimulus,S  3,124295,1,0
Mk268=Stimulus,S 10,124826,1,0
Mk269=Stimulus,S  5,125261,1,0
Mk270=Stimulus,S  6,125746,1,0
Mk271=Stimulus,S  6,126244,1,0
Mk272=Stimulus,S  4,126853,1,0
Mk273=Stimulus,S  5,127292,1,0
Mk274=Stimulus,S  2,127807,1,0
Mk275=Stimulus,S  8,128420,1,0
Mk276=Stimulus,S  9,128995,1,0
Mk277=Stimulus,S  3,129433,1,0
Mk278=Stimulus,S  6,129894,1,0
Mk279=Stimulus,S  4,130375,1,0
Mk280=Stimulus,S  7,130824,1,0
Mk281=Stimulus,S  4,131340,1,0
Mk282=Stimulus,S  2,131864,1,0
Mk283=Stimulus,S  6,132286,1,0
Mk284=Stimulus,S  4,132766,1,0
Mk285=Stimulus,S  2,133210,1,0
Mk286=Stimulus,S  9,133648,1,0
Mk287=Stimulus,S  9,134212,1,0
Mk288=Stimulus,S 13,134823,1,0
Mk289=Stimulus,S  1,135023,1,0
Mk290=Stimulus,S 10,135415,1,0
Mk291=Stimulus,S  9,135917,1,0
Mk292=Stimulus,S 14,136469,1,0
Mk293=Stimulus,S  1,136687,1,0
Mk294=Stimulus,S  2,137035,1,0
Mk295=Stimulus,S  8,137631,1,0
Mk296=Stimulus,S  4,138210,1,0
Mk297=Stimulus,S  6,138751,1,0
Mk298=Stimulus,S  3,139239,1,0
Mk299=Stimulus,S  4,139855,1,0
Mk300=Stimulus,S  8,140337,1,0
Mk301=Stimulus,S  3,140925,1,0
Mk302=Stimulus,S  7,141478,1,0
Mk303=Stimulus,S 10,141971,1,0
Mk304=Stimulus,S  4,142487,1,0
Mk305=Stimulus,S  9,142993,1,0
Mk306=Stimulus,S  8,143449,1,0
Mk307=Stimulus,S  5,144056,1,0
Mk308=Stimulus,S  5,144547,1,0
Mk309=Stimulus,S 10,144994,1,0
Mk310=Stimulus,S 12,145460,1,0
Mk311=Stimulus,S  1,145673,1,0
Mk312=Stimulus,S  6,145996,1,0
Mk313=Stimulus,S  8,146448,1,0
Mk314=Stimulus,S  9,146880,1,0
Mk315=Stimulus,S  3,147333,1,0
Mk316=Stimulus,S  8,147813,1,0
Mk317=Stimulus,S  7,148375,1,0
Mk318=Stimulus,S  6,148897,1,0
Mk319=Stimulus,S  2,149427,1,0
Mk320=Stimulus,S  6,149907,1,0
Mk321=Stimulus,S 15,150347,1,0
Mk322=Stimulus,S  1,150632,1,0
Mk323=Stimulus,S  9,150823,1,0
