# Supplementary material for: Effects of Sound Frequency on Audiovisual Integration: An Event-Related Potential Study
Source: PLoS One. 2015 Sep 18;10(9):e0138296. doi: 10.1371/journal.pone.0138296 (PMC4575110; doi:10.1371/journal.pone.0138296)
Supplement: S3 File — (ZIP) [file pone.0138296.s004.zip › S3 File/LinZhengLong001.vmrk]

Brain Vision Data Exchange Marker File, Version 1.0

[Common Infos]
Codepage=UTF-8
DataFile=20130105LinZhengLong001.eeg

[Marker Infos]
; Each entry: Mk<Marker number>=<Type>,<Description>,<Position in data points>,
; <Size in data points>, <Channel number (0 = marker is related to all channels)>
; Fields are delimited by commas, some fields might be omitted (empty).
; Commas in type or description text are coded as "\1".
Mk1=New Segment,,1,1,0,20130105110645364516
Mk2=Stimulus,S  5,2133,1,0
Mk3=Stimulus,S  3,2559,1,0
Mk4=Stimulus,S  9,3032,1,0
Mk5=Stimulus,S 14,3546,1,0
Mk6=Stimulus,S  1,3765,1,0
Mk7=Stimulus,S  9,4108,1,0
Mk8=Stimulus,S  7,4694,1,0
Mk9=Stimulus,S  6,5179,1,0
Mk10=Stimulus,S  6,5604,1,0
Mk11=Stimulus,S  7,6103,1,0
Mk12=Stimulus,S  3,6670,1,0
Mk13=Stimulus,S 10,7163,1,0
Mk14=Stimulus,S  7,7782,1,0
Mk15=Stimulus,S 10,8306,1,0
Mk16=Stimulus,S  2,8848,1,0
Mk17=Stimulus,S  5,9434,1,0
Mk18=Stimulus,S  8,9861,1,0
Mk19=Stimulus,S  8,10463,1,0
Mk20=Stimulus,S  3,11032,1,0
Mk21=Stimulus,S  7,11587,1,0
Mk22=Stimulus,S  6,12149,1,0
Mk23=Stimulus,S  5,12697,1,0
Mk24=Stimulus,S 10,13146,1,0
Mk25=Stimulus,S  8,13753,1,0
Mk26=Stimulus,S 14,14227,1,0
Mk27=Stimulus,S  1,14442,1,0
Mk28=Stimulus,S  2,14733,1,0
Mk29=Stimulus,S  8,15352,1,0
Mk30=Stimulus,S  6,15891,1,0
Mk31=Stimulus,S  7,16446,1,0
Mk32=Stimulus,S  3,17025,1,0
Mk33=Stimulus,S  7,17449,1,0
Mk34=Stimulus,S  5,17953,1,0
Mk35=Stimulus,S 10,18391,1,0
Mk36=Stimulus,S  2,18941,1,0
Mk37=Stimulus,S  2,19433,1,0
Mk38=Stimulus,S  8,19999,1,0
Mk39=Stimulus,S  6,20526,1,0
Mk40=Stimulus,S  8,21042,1,0
Mk41=Stimulus,S  2,21584,1,0
Mk42=Stimulus,S  7,22146,1,0
Mk43=Stimulus,S  9,22645,1,0
Mk44=Stimulus,S  6,23070,1,0
Mk45=Stimulus,S  5,23542,1,0
Mk46=Stimulus,S  3,24109,1,0
Mk47=Stimulus,S  2,24584,1,0
Mk48=Stimulus,S  3,25063,1,0
Mk49=Stimulus,S 15,25636,1,0
Mk50=Stimulus,S  1,25940,1,0
Mk51=Stimulus,S  5,26059,1,0
Mk52=Stimulus,S  6,26617,1,0
Mk53=Stimulus,S 10,27143,1,0
Mk54=Stimulus,S 14,27734,1,0
Mk55=Stimulus,S  1,27979,1,0
Mk56=Stimulus,S 10,28243,1,0
Mk57=Stimulus,S  9,28676,1,0
Mk58=Stimulus,S  3,29250,1,0
Mk59=Stimulus,S 14,29859,1,0
Mk60=Stimulus,S  1,30139,1,0
Mk61=Stimulus,S 10,30457,1,0
Mk62=Stimulus,S  7,30992,1,0
Mk63=Stimulus,S 10,31555,1,0
Mk64=Stimulus,S  8,31976,1,0
Mk65=Stimulus,S  3,32400,1,0
Mk66=Stimulus,S 10,32867,1,0
Mk67=Stimulus,S  8,33355,1,0
Mk68=Stimulus,S  9,33893,1,0
Mk69=Stimulus,S  4,34409,1,0
Mk70=Stimulus,S  7,34841,1,0
Mk71=Stimulus,S  6,35344,1,0
Mk72=Stimulus,S  5,35774,1,0
Mk73=Stimulus,S  3,36229,1,0
Mk74=Stimulus,S  5,36788,1,0
Mk75=Stimulus,S  6,37393,1,0
Mk76=Stimulus,S 15,37913,1,0
Mk77=Stimulus,S  1,38137,1,0
Mk78=Stimulus,S  4,38350,1,0
Mk79=Stimulus,S  3,38809,1,0
Mk80=Stimulus,S  3,39303,1,0
Mk81=Stimulus,S  7,39829,1,0
Mk82=Stimulus,S  4,40279,1,0
Mk83=Stimulus,S  3,40716,1,0
Mk84=Stimulus,S  3,41140,1,0
Mk85=Stimulus,S  6,41678,1,0
Mk86=Stimulus,S 12,42189,1,0
Mk87=Stimulus,S  1,42392,1,0
Mk88=Stimulus,S  2,42655,1,0
Mk89=Stimulus,S  5,43196,1,0
Mk90=Stimulus,S  8,43675,1,0
Mk91=Stimulus,S  6,44204,1,0
Mk92=Stimulus,S  5,44695,1,0
Mk93=Stimulus,S  9,45208,1,0
Mk94=Stimulus,S  6,45778,1,0
Mk95=Stimulus,S  9,46244,1,0
Mk96=Stimulus,S  5,46797,1,0
Mk97=Stimulus,S  6,47387,1,0
Mk98=Stimulus,S 10,47917,1,0
Mk99=Stimulus,S  6,48473,1,0
Mk100=Stimulus,S 14,49090,1,0
Mk101=Stimulus,S  1,49327,1,0
Mk102=Stimulus,S  7,49549,1,0
Mk103=Stimulus,S 10,50012,1,0
Mk104=Stimulus,S  2,50555,1,0
Mk105=Stimulus,S  7,51127,1,0
Mk106=Stimulus,S 12,51554,1,0
Mk107=Stimulus,S  1,51850,1,0
Mk108=Stimulus,S  2,52041,1,0
Mk109=Stimulus,S 13,52469,1,0
Mk110=Stimulus,S  1,52734,1,0
Mk111=Stimulus,S  8,52924,1,0
Mk112=Stimulus,S  4,53483,1,0
Mk113=Stimulus,S  7,54093,1,0
Mk114=Stimulus,S 10,54659,1,0
Mk115=Stimulus,S  8,55225,1,0
Mk116=Stimulus,S  7,55740,1,0
Mk117=Stimulus,S  9,56242,1,0
Mk118=Stimulus,S  5,56736,1,0
Mk119=Stimulus,S  5,57262,1,0
Mk120=Stimulus,S  4,57686,1,0
Mk121=Stimulus,S 15,58161,1,0
Mk122=Stimulus,S  1,58401,1,0
Mk123=Stimulus,S  5,58722,1,0
Mk124=Stimulus,S  2,59212,1,0
Mk125=Stimulus,S  7,59712,1,0
Mk126=Stimulus,S  3,60216,1,0
Mk127=Stimulus,S 11,60718,1,0
Mk128=Stimulus,S  1,60964,1,0
Mk129=Stimulus,S  9,61269,1,0
Mk130=Stimulus,S  9,61823,1,0
Mk131=Stimulus,S  2,62413,1,0
Mk132=Stimulus,S  4,62893,1,0
Mk133=Stimulus,S  4,63407,1,0
Mk134=Stimulus,S  9,63829,1,0
Mk135=Stimulus,S  5,64332,1,0
Mk136=Stimulus,S  3,64757,1,0
Mk137=Stimulus,S  3,65328,1,0
Mk138=Stimulus,S  5,65861,1,0
Mk139=Stimulus,S  3,66437,1,0
Mk140=Stimulus,S 10,66900,1,0
Mk141=Stimulus,S 11,67360,1,0
Mk142=Stimulus,S  1,67570,1,0
Mk143=Stimulus,S  9,67949,1,0
Mk144=Stimulus,S 15,68499,1,0
Mk145=Stimulus,S  1,68714,1,0
Mk146=Stimulus,S  7,68939,1,0
Mk147=Stimulus,S 10,69528,1,0
Mk148=Stimulus,S  2,70066,1,0
Mk149=Stimulus,S  5,70616,1,0
Mk150=Stimulus,S  6,71058,1,0
Mk151=Stimulus,S  9,71597,1,0
Mk152=Stimulus,S 12,72071,1,0
Mk153=Stimulus,S  1,72293,1,0
Mk154=Stimulus,S  5,72661,1,0
Mk155=Stimulus,S  5,73120,1,0
Mk156=Stimulus,S 12,73596,1,0
Mk157=Stimulus,S  1,73821,1,0
Mk158=Stimulus,S  3,74016,1,0
Mk159=Stimulus,S  2,74514,1,0
Mk160=Stimulus,S  2,75122,1,0
Mk161=Stimulus,S 10,75692,1,0
Mk162=Stimulus,S  6,76302,1,0
Mk163=Stimulus,S  4,76750,1,0
Mk164=Stimulus,S 11,77207,1,0
Mk165=Stimulus,S  1,77468,1,0
Mk166=Stimulus,S  4,77783,1,0
Mk167=Stimulus,S  2,78365,1,0
Mk168=Stimulus,S  6,78830,1,0
Mk169=Stimulus,S  7,79269,1,0
Mk170=Stimulus,S  7,79837,1,0
Mk171=Stimulus,S  8,80325,1,0
Mk172=Stimulus,S 10,80897,1,0
Mk173=Stimulus,S 10,81346,1,0
Mk174=Stimulus,S  4,81828,1,0
Mk175=Stimulus,S  5,82386,1,0
Mk176=Stimulus,S  8,82853,1,0
Mk177=Stimulus,S  8,83407,1,0
Mk178=Stimulus,S 14,83980,1,0
Mk179=Stimulus,S  1,84187,1,0
Mk180=Stimulus,S  8,84574,1,0
Mk181=Stimulus,S 13,85086,1,0
Mk182=Stimulus,S  1,85351,1,0
Mk183=Stimulus,S  4,85621,1,0
Mk184=Stimulus,S  9,86083,1,0
Mk185=Stimulus,S 11,86552,1,0
Mk186=Stimulus,S  1,86790,1,0
Mk187=Stimulus,S  8,87106,1,0
Mk188=Stimulus,S  2,87668,1,0
Mk189=Stimulus,S  4,88224,1,0
Mk190=Stimulus,S  3,88775,1,0
Mk191=Stimulus,S  3,89373,1,0
Mk192=Stimulus,S 10,89964,1,0
Mk193=Stimulus,S  4,90567,1,0
Mk194=Stimulus,S  2,91052,1,0
Mk195=Stimulus,S  7,91614,1,0
Mk196=Stimulus,S 11,92103,1,0
Mk197=Stimulus,S  1,92341,1,0
Mk198=Stimulus,S  5,92529,1,0
Mk199=Stimulus,S 15,93116,1,0
Mk200=Stimulus,S  1,93421,1,0
Mk201=Stimulus,S  2,93560,1,0
Mk202=Stimulus,S  5,94046,1,0
Mk203=Stimulus,S  8,94570,1,0
Mk204=Stimulus,S  4,95048,1,0
Mk205=Stimulus,S  9,95603,1,0
Mk206=Stimulus,S 10,96124,1,0
Mk207=Stimulus,S 15,96557,1,0
Mk208=Stimulus,S  1,96860,1,0
Mk209=Stimulus,S  2,97125,1,0
Mk210=Stimulus,S 10,97667,1,0
Mk211=Stimulus,S  4,98141,1,0
Mk212=Stimulus,S 10,98597,1,0
Mk213=Stimulus,S 13,99056,1,0
Mk214=Stimulus,S  1,99251,1,0
Mk215=Stimulus,S  4,99558,1,0
Mk216=Stimulus,S 13,100042,1,0
Mk217=Stimulus,S  1,100263,1,0
Mk218=Stimulus,S 11,100527,1,0
Mk219=Stimulus,S  1,100827,1,0
Mk220=Stimulus,S 10,100975,1,0
Mk221=Stimulus,S  5,101567,1,0
Mk222=Stimulus,S 10,102075,1,0
Mk223=Stimulus,S  7,102581,1,0
Mk224=Stimulus,S  4,103136,1,0
Mk225=Stimulus,S 13,103678,1,0
Mk226=Stimulus,S  1,103922,1,0
Mk227=Stimulus,S 12,104280,1,0
Mk228=Stimulus,S  1,104518,1,0
Mk229=Stimulus,S  8,104830,1,0
Mk230=Stimulus,S  9,105332,1,0
Mk231=Stimulus,S  2,105810,1,0
Mk232=Stimulus,S 13,106367,1,0
Mk233=Stimulus,S  1,106618,1,0
Mk234=Stimulus,S  6,106850,1,0
Mk235=Stimulus,S  6,107448,1,0
Mk236=Stimulus,S  9,107871,1,0
Mk237=Stimulus,S  4,108325,1,0
Mk238=Stimulus,S  4,108928,1,0
Mk239=Stimulus,S  6,109367,1,0
Mk240=Stimulus,S 10,109975,1,0
Mk241=Stimulus,S  4,110478,1,0
Mk242=Stimulus,S  9,111003,1,0
Mk243=Stimulus,S  2,111541,1,0
Mk244=Stimulus,S  9,112011,1,0
Mk245=Stimulus,S  2,112600,1,0
Mk246=Stimulus,S  9,113102,1,0
Mk247=Stimulus,S 12,113669,1,0
Mk248=Stimulus,S  1,113912,1,0
Mk249=Stimulus,S  7,114289,1,0
Mk250=Stimulus,S  3,114884,1,0
Mk251=Stimulus,S  2,115397,1,0
Mk252=Stimulus,S 11,115905,1,0
Mk253=Stimulus,S  1,116144,1,0
Mk254=Stimulus,S  5,116424,1,0
Mk255=Stimulus,S  4,116894,1,0
Mk256=Stimulus,S  3,117333,1,0
Mk257=Stimulus,S  8,117768,1,0
Mk258=Stimulus,S  7,118275,1,0
Mk259=Stimulus,S  7,118788,1,0
Mk260=Stimulus,S  8,119292,1,0
Mk261=Stimulus,S  7,119856,1,0
Mk262=Stimulus,S  8,120290,1,0
Mk263=Stimulus,S  9,120729,1,0
Mk264=Stimulus,S  7,121333,1,0
Mk265=Stimulus,S  3,121925,1,0
Mk266=Stimulus,S  8,122532,1,0
Mk267=Stimulus,S  3,123024,1,0
Mk268=Stimulus,S 10,123446,1,0
Mk269=Stimulus,S  5,123866,1,0
Mk270=Stimulus,S  6,124475,1,0
Mk271=Stimulus,S  6,124909,1,0
Mk272=Stimulus,S  4,125521,1,0
Mk273=Stimulus,S  5,126026,1,0
Mk274=Stimulus,S  2,126517,1,0
Mk275=Stimulus,S  8,126941,1,0
Mk276=Stimulus,S  9,127417,1,0
Mk277=Stimulus,S  3,127855,1,0
Mk278=Stimulus,S  6,128418,1,0
Mk279=Stimulus,S  4,128850,1,0
Mk280=Stimulus,S  7,129350,1,0
Mk281=Stimulus,S  4,129839,1,0
Mk282=Stimulus,S  2,130430,1,0
Mk283=Stimulus,S  6,130983,1,0
Mk284=Stimulus,S  4,131500,1,0
Mk285=Stimulus,S  2,132031,1,0
Mk286=Stimulus,S  9,132453,1,0
Mk287=Stimulus,S  9,132980,1,0
Mk288=Stimulus,S 13,133497,1,0
Mk289=Stimulus,S  1,133744,1,0
Mk290=Stimulus,S 10,134011,1,0
Mk291=Stimulus,S  9,134510,1,0
Mk292=Stimulus,S 14,135074,1,0
Mk293=Stimulus,S  1,135291,1,0
Mk294=Stimulus,S  2,135576,1,0
Mk295=Stimulus,S  8,136059,1,0
Mk296=Stimulus,S  4,136528,1,0
Mk297=Stimulus,S  6,136994,1,0
Mk298=Stimulus,S  3,137542,1,0
Mk299=Stimulus,S  4,138130,1,0
Mk300=Stimulus,S  8,138718,1,0
Mk301=Stimulus,S  3,139177,1,0
Mk302=Stimulus,S  7,139724,1,0
Mk303=Stimulus,S 10,140267,1,0
Mk304=Stimulus,S  4,140839,1,0
Mk305=Stimulus,S  9,141304,1,0
Mk306=Stimulus,S  8,141867,1,0
Mk307=Stimulus,S  5,142375,1,0
Mk308=Stimulus,S  5,142850,1,0
Mk309=Stimulus,S 10,143369,1,0
Mk310=Stimulus,S 12,143817,1,0
Mk311=Stimulus,S  1,144045,1,0
Mk312=Stimulus,S  6,144403,1,0
Mk313=Stimulus,S  8,145020,1,0
Mk314=Stimulus,S  9,145558,1,0
Mk315=Stimulus,S  3,146161,1,0
Mk316=Stimulus,S  8,146628,1,0
Mk317=Stimulus,S  7,147188,1,0
Mk318=Stimulus,S  6,147691,1,0
Mk319=Stimulus,S  2,148228,1,0
Mk320=Stimulus,S  6,148670,1,0
Mk321=Stimulus,S 15,149238,1,0
Mk322=Stimulus,S  1,149464,1,0
Mk323=Stimulus,S  9,149686,1,0
